# Supplementary material for: Complex reaction processes in combustion unraveled by neural network-based molecular dynamics simulation
Source: Nat Commun. 2020 Nov 11;11:5713. doi: 10.1038/s41467-020-19497-z (PMC7658983; doi:10.1038/s41467-020-19497-z)
Supplement: Supplementary file 3 — Source Data [file 41467_2020_19497_MOESM3_ESM.xlsx]

## Sheet: Fig. 1B and Fig. S3.
Time(ns)	Number of Species
	O2	CH4	H2O	CO	CO2	・CH3	・OH	HOO・	CH2O	・CHO
1e-05	200	100	0	0	0	0	0	0	0	0
2e-05	200	100	0	0	0	0	0	0	2	0
3e-05	200	100	0	0	0	0	0	0	2	0
4e-05	200	100	0	0	0	0	0	0	2	0
5e-05	200	100	0	0	0	0	0	0	2	0
6e-05	200	100	0	0	0	0	0	0	2	0
7e-05	200	100	0	0	0	0	0	0	2	0
8e-05	200	100	0	0	0	0	0	0	2	0
9e-05	200	100	0	0	0	0	0	0	2	0
0.0001	200	100	0	0	0	0	0	0	2	0
0.00011	200	100	0	0	0	0	0	0	2	0
0.00012	200	100	0	0	0	0	0	0	2	0
0.00013	200	100	0	0	0	0	0	0	2	0
0.00014	199	100	0	0	0	0	0	0	2	0
0.00015	200	100	0	0	0	0	0	0	2	0
0.00016	199	100	0	0	0	0	0	0	2	0
0.00017	200	100	0	0	0	0	0	0	2	0
0.00018	200	100	0	0	0	0	0	0	2	0
0.00019	200	100	0	0	0	0	0	0	2	0
0.0002	200	100	0	0	0	0	0	0	2	0
0.00021	200	100	0	0	0	0	0	0	2	0
0.00022	200	100	0	0	0	0	0	0	2	0
0.00023	200	100	0	0	0	0	0	0	2	0
0.00024	200	100	0	0	0	0	0	0	2	0
0.00025	200	100	0	0	0	0	0	0	2	0
0.00026	200	100	0	0	0	0	0	0	2	0
0.00027	200	99	0	0	0	1	0	0	2	0
0.00028	200	100	0	0	0	0	0	0	2	0
0.00029	200	100	0	0	0	0	0	0	2	0
0.0003	200	100	0	0	0	0	0	0	2	0
0.00031	200	100	0	0	0	0	0	0	2	0
0.00032	200	100	0	0	0	0	0	0	2	0
0.00033	200	99	0	0	0	1	0	0	2	0
0.00034	200	100	0	0	0	0	0	0	2	0
0.00035	200	100	0	0	0	0	0	0	2	0
0.00036	200	100	0	0	0	0	0	0	2	0
0.00037	200	100	0	0	0	0	0	0	2	0
0.00038	200	100	0	0	0	0	0	0	2	0
0.00039	200	99	0	0	0	1	0	0	2	0
0.0004	200	99	0	0	0	1	0	0	2	0
0.00041	200	99	0	0	0	1	0	0	2	0
0.00042	200	99	0	0	0	1	0	0	2	0
0.00043	200	100	0	0	0	0	0	0	2	0
0.00044	200	99	0	0	0	1	0	0	2	0
0.00045	200	99	0	0	0	1	0	0	2	0
0.00046	200	99	0	0	0	1	0	0	2	0
0.00047	200	100	0	0	0	0	0	0	2	0
0.00048	200	100	0	0	0	0	0	0	2	0
0.00049	200	100	0	0	0	0	0	0	2	0
0.0005	200	100	0	0	0	0	0	0	2	0
0.00051	200	100	0	0	0	0	0	0	2	0
0.00052	200	100	0	0	0	0	0	0	2	0
0.00053	200	100	0	0	0	0	0	0	2	0
0.00054	200	99	0	0	0	1	0	0	2	0
0.00055	200	100	0	0	0	0	0	0	2	0
0.00056	200	100	0	0	0	0	0	0	2	0
0.00057	200	100	0	0	0	0	0	0	2	0
0.00058	200	100	0	0	0	0	0	0	2	0
0.00059	200	100	0	0	0	0	0	0	2	0
0.0006	200	100	0	0	0	0	0	0	2	0
0.00061	199	100	0	0	0	0	0	0	2	0
0.00062	199	100	0	0	0	0	0	0	2	0
0.00063	200	99	0	0	0	1	0	0	2	0
0.00064	199	100	0	0	0	0	0	0	2	0
0.00065	199	100	0	0	0	0	0	0	2	0
0.00066	200	100	0	0	0	0	0	0	2	0
0.00067	200	99	0	0	0	1	0	0	2	0
0.00068	200	100	0	0	0	0	0	0	2	0
0.00069	200	100	0	0	0	0	0	0	2	0
0.0007	200	100	0	0	0	0	0	0	2	0
0.00071	198	100	0	0	0	0	0	0	2	0
0.00072	200	100	0	0	0	0	0	0	2	0
0.00073	200	99	0	0	0	1	0	0	2	0
0.00074	200	100	0	0	0	0	0	0	2	0
0.00075	200	100	0	0	0	0	0	0	2	0
0.00076	200	100	0	0	0	0	0	0	2	0
0.00077	200	100	0	0	0	0	0	0	2	0
0.00078	200	100	0	0	0	0	0	0	2	0
0.00079	200	100	0	0	0	0	0	0	2	0
0.0008	200	100	0	0	0	0	0	0	2	0
0.00081	200	100	0	0	0	0	0	0	2	0
0.00082	200	100	0	0	0	0	0	0	2	0
0.00083	200	99	0	0	0	1	0	0	2	0
0.00084	200	99	0	0	0	1	0	0	2	0
0.00085	200	98	0	0	0	2	0	0	2	0
0.00086	200	100	0	0	0	0	0	0	2	0
0.00087	200	100	0	0	0	0	0	0	2	0
0.00088	200	100	0	0	0	0	0	0	2	0
0.00089	200	100	0	0	0	0	0	0	2	0
0.0009	200	100	0	0	0	0	0	0	2	0
0.00091	200	100	0	0	0	0	0	0	2	0
0.00092	200	100	0	0	0	0	0	0	2	0
0.00093	200	100	0	0	0	0	0	0	2	0
0.00094	200	100	0	0	0	0	0	0	2	0
0.00095	200	100	0	0	0	0	0	0	2	0
0.00096	200	100	0	0	0	0	0	0	2	0
0.00097	200	100	0	0	0	0	0	0	2	0
0.00098	200	100	0	0	0	0	0	0	2	0
0.00099	200	100	0	0	0	0	0	0	2	0
0.001	200	100	0	0	0	0	0	0	2	0
0.00101	200	100	0	0	0	0	0	0	2	0
0.00102	200	100	0	0	0	0	0	0	2	0
0.00103	200	100	0	0	0	0	0	0	2	0
0.00104	200	100	0	0	0	0	0	0	2	0
0.00105	200	100	0	0	0	0	0	0	2	0
0.00106	200	100	0	0	0	0	0	0	2	0
0.00107	200	100	0	0	0	0	0	0	2	0
0.00108	200	100	0	0	0	0	0	0	2	0
0.00109	200	100	0	0	0	0	0	0	2	0
0.0011	200	100	0	0	0	0	0	0	2	0
0.00111	200	100	0	0	0	0	0	0	2	0
0.00112	200	100	0	0	0	0	0	0	2	0
0.00113	200	100	0	0	0	0	0	0	2	0
0.00114	200	100	0	0	0	0	0	0	2	0
0.00115	200	100	0	0	0	0	0	0	2	0
0.00116	200	100	0	0	0	0	0	0	2	0
0.00117	200	100	0	0	0	0	0	0	2	0
0.00118	199	100	0	0	0	0	0	0	2	0
0.00119	199	100	0	0	0	0	0	0	2	0
0.0012	199	100	0	0	0	0	0	0	2	0
0.00121	200	100	0	0	0	0	0	0	2	0
0.00122	200	100	0	0	0	0	0	0	2	0
0.00123	200	100	0	0	0	0	0	0	2	0
0.00124	200	100	0	0	0	0	0	0	2	0
0.00125	200	100	0	0	0	0	0	0	2	0
0.00126	200	100	0	0	0	0	0	0	2	0
0.00127	199	100	0	0	0	0	0	0	2	0
0.00128	199	100	0	0	0	0	0	0	2	0
0.00129	199	100	0	0	0	0	0	0	2	0
0.0013	200	98	0	0	0	2	0	0	2	0
0.00131	200	99	0	0	0	1	0	0	2	0
0.00132	200	99	0	0	0	1	0	0	2	0
0.00133	200	99	0	0	0	1	0	0	2	0
0.00134	200	100	0	0	0	0	0	0	2	0
0.00135	200	100	0	0	0	0	0	0	2	0
0.00136	200	100	0	0	0	0	0	0	2	0
0.00137	200	100	0	0	0	0	0	0	2	0
0.00138	200	100	0	0	0	0	0	0	1	0
0.00139	200	100	0	0	0	0	0	0	2	0
0.0014	200	100	0	0	0	0	0	0	2	0
0.00141	200	100	0	0	0	0	0	0	2	0
0.00142	200	100	0	0	0	0	0	0	2	0
0.00143	200	100	0	0	0	0	0	0	2	0
0.00144	200	100	0	0	0	0	0	0	2	0
0.00145	200	100	0	0	0	0	0	0	2	0
0.00146	200	100	0	0	0	0	0	0	1	0
0.00147	200	100	0	0	0	0	0	0	2	0
0.00148	200	100	0	0	0	0	0	0	2	0
0.00149	200	100	0	0	0	0	0	0	2	0
0.0015	200	100	0	0	0	0	0	0	1	0
0.00151	200	100	0	0	0	0	0	0	1	0
0.00152	200	100	0	0	0	0	0	0	2	0
0.00153	200	100	0	0	0	0	0	0	2	0
0.00154	200	100	0	0	0	0	0	0	2	0
0.00155	200	100	0	0	0	0	0	0	1	0
0.00156	200	100	0	0	0	0	0	0	2	0
0.00157	200	100	0	0	0	0	0	0	2	0
0.00158	200	100	0	0	0	0	0	0	2	0
0.00159	200	100	0	0	0	0	0	0	1	0
0.0016	200	100	0	0	0	0	0	0	2	0
0.00161	200	100	0	0	0	0	0	0	2	0
0.00162	200	100	0	0	0	0	0	0	2	0
0.00163	200	100	0	0	0	0	0	0	1	0
0.00164	200	100	0	0	0	0	0	0	2	0
0.00165	200	100	0	0	0	0	0	0	2	0
0.00166	200	100	0	0	0	0	0	0	2	0
0.00167	200	100	0	0	0	0	0	0	2	0
0.00168	200	100	0	0	0	0	0	0	2	0
0.00169	200	100	0	0	0	0	0	0	2	0
0.0017	200	100	0	0	0	0	0	0	2	0
0.00171	200	100	0	0	0	0	0	0	1	0
0.00172	200	100	0	0	0	0	0	0	2	0
0.00173	200	100	0	0	0	0	0	0	2	0
0.00174	200	100	0	0	0	0	0	0	2	0
0.00175	200	100	0	0	0	0	0	0	2	0
0.00176	200	100	0	0	0	0	0	0	2	0
0.00177	200	100	0	0	0	0	0	0	2	0
0.00178	200	100	0	0	0	0	0	0	2	0
0.00179	200	100	0	0	0	0	0	0	2	0
0.0018	200	100	0	0	0	0	0	0	2	0
0.00181	200	100	0	0	0	0	0	0	2	0
0.00182	200	100	0	0	0	0	0	0	2	0
0.00183	200	100	0	0	0	0	0	0	2	0
0.00184	200	100	0	0	0	0	0	0	2	0
0.00185	200	100	0	0	0	0	0	0	2	0
0.00186	200	100	0	0	0	0	0	0	2	0
0.00187	200	100	0	0	0	0	0	0	2	0
0.00188	200	100	0	0	0	0	0	0	2	0
0.00189	200	100	0	0	0	0	0	0	2	0
0.0019	200	100	0	0	0	0	0	0	2	0
0.00191	200	100	0	0	0	0	0	0	2	0
0.00192	200	100	0	0	0	0	0	0	2	0
0.00193	200	100	0	0	0	0	0	0	2	0
0.00194	200	100	0	0	0	0	0	0	2	0
0.00195	200	100	0	0	0	0	0	0	2	0
0.00196	200	100	0	0	0	0	0	0	1	0
0.00197	200	100	0	0	0	0	0	0	2	0
0.00198	200	100	0	0	0	0	0	0	2	0
0.00199	200	100	0	0	0	0	0	0	2	0
0.002	200	100	0	0	0	0	0	0	2	0
0.00201	200	100	0	0	0	0	0	0	2	0
0.00202	200	100	0	0	0	0	0	0	2	0
0.00203	200	100	0	0	0	0	0	0	2	0
0.00204	200	99	0	0	0	1	0	0	2	0
0.00205	200	100	0	0	0	0	0	0	2	0
0.00206	200	100	0	0	0	0	0	0	2	0
0.00207	200	100	0	0	0	0	0	0	2	0
0.00208	200	100	0	0	0	0	0	0	2	0
0.00209	200	100	0	0	0	0	0	0	1	0
0.0021	200	100	0	0	0	0	0	0	2	0
0.00211	200	100	0	0	0	0	0	0	2	0
0.00212	200	100	0	0	0	0	0	0	2	0
0.00213	200	100	0	0	0	0	0	0	2	0
0.00214	200	100	0	0	0	0	0	0	1	0
0.00215	200	100	0	0	0	0	0	0	2	0
0.00216	200	100	0	0	0	0	0	0	2	0
0.00217	200	100	0	0	0	0	0	0	2	0
0.00218	200	100	0	0	0	0	0	0	2	0
0.00219	200	100	0	0	0	0	0	0	2	0
0.0022	200	100	0	0	0	0	0	0	2	0
0.00221	200	100	0	0	0	0	0	0	2	0
0.00222	200	100	0	0	0	0	0	0	2	0
0.00223	200	99	0	0	0	1	0	0	1	0
0.00224	200	100	0	0	0	0	0	0	2	0
0.00225	200	100	0	0	0	0	0	0	2	0
0.00226	200	100	0	0	0	0	0	0	2	0
0.00227	200	100	0	0	0	0	0	0	2	0
0.00228	200	100	0	0	0	0	0	0	2	0
0.00229	200	100	0	0	0	0	0	0	2	0
0.0023	200	100	0	0	0	0	0	0	2	0
0.00231	200	100	0	0	0	0	0	0	2	0
0.00232	200	100	0	0	0	0	0	0	2	0
0.00233	200	100	0	0	0	0	0	0	2	0
0.00234	200	100	0	0	0	0	0	0	2	0
0.00235	200	100	0	0	0	0	0	0	2	0
0.00236	200	100	0	0	0	0	0	0	2	0
0.00237	200	100	0	0	0	0	0	0	2	0
0.00238	200	100	0	0	0	0	0	0	2	0
0.00239	200	100	0	0	0	0	0	0	2	0
0.0024	200	100	0	0	0	0	0	0	2	0
0.00241	200	100	0	0	0	0	0	0	2	0
0.00242	200	100	0	0	0	0	0	0	2	0
0.00243	200	100	0	0	0	0	0	0	2	0
0.00244	200	99	0	0	0	0	0	0	2	0
0.00245	200	98	0	0	0	2	0	0	2	0
0.00246	200	98	0	0	0	2	0	0	2	0
0.00247	200	100	0	0	0	0	0	0	2	0
0.00248	200	100	0	0	0	0	0	0	2	0
0.00249	200	100	0	0	0	0	0	0	2	0
0.0025	200	100	0	0	0	0	0	0	2	0
0.00251	200	99	0	0	0	1	0	0	2	0
0.00252	200	99	0	0	0	1	0	0	2	0
0.00253	200	99	0	0	0	1	0	0	2	0
0.00254	200	99	0	0	0	1	0	0	2	0
0.00255	200	100	0	0	0	0	0	0	2	0
0.00256	200	100	0	0	0	0	0	0	2	0
0.00257	200	99	0	0	0	1	0	0	2	0
0.00258	200	100	0	0	0	0	0	0	2	0
0.00259	200	100	0	0	0	0	0	0	2	0
0.0026	200	100	0	0	0	0	0	0	2	0
0.00261	200	100	0	0	0	0	0	0	2	0
0.00262	200	100	0	0	0	0	0	0	2	0
0.00263	200	100	0	0	0	0	0	0	2	0
0.00264	200	100	0	0	0	0	0	0	2	0
0.00265	200	100	0	0	0	0	0	0	2	0
0.00266	200	100	0	0	0	0	0	0	2	0
0.00267	200	100	0	0	0	0	0	0	2	0
0.00268	200	100	0	0	0	0	0	0	2	0
0.00269	200	100	0	0	0	0	0	0	2	0
0.0027	200	100	0	0	0	0	0	0	2	0
0.00271	200	100	0	0	0	0	0	0	2	0
0.00272	200	99	0	0	0	1	0	0	2	0
0.00273	200	100	0	0	0	0	0	0	2	0
0.00274	200	100	0	0	0	0	0	0	2	0
0.00275	199	100	0	0	0	0	0	0	2	0
0.00276	199	100	0	0	0	0	0	0	2	0
0.00277	199	100	0	0	0	0	0	0	2	0
0.00278	199	99	0	0	0	1	0	0	2	0
0.00279	200	100	0	0	0	0	0	0	2	0
0.0028	200	100	0	0	0	0	0	0	2	0
0.00281	200	100	0	0	0	0	0	0	2	0
0.00282	200	100	0	0	0	0	0	0	2	0
0.00283	200	99	0	0	0	1	0	0	2	0
0.00284	200	100	0	0	0	0	0	0	2	0
0.00285	200	100	0	0	0	0	0	0	2	0
0.00286	200	100	0	0	0	0	0	0	2	0
0.00287	200	100	0	0	0	0	0	0	2	0
0.00288	200	99	0	0	0	1	0	0	2	0
0.00289	200	100	0	0	0	0	0	0	2	0
0.0029	200	100	0	0	0	0	0	0	2	0
0.00291	200	100	0	0	0	0	0	0	2	0
0.00292	200	100	0	0	0	0	0	0	2	0
0.00293	200	100	0	0	0	0	0	0	2	0
0.00294	200	100	0	0	0	0	0	0	2	0
0.00295	200	100	0	0	0	0	0	0	2	0
0.00296	200	100	0	0	0	0	0	0	2	0
0.00297	200	100	0	0	0	0	0	0	2	0
0.00298	200	100	0	0	0	0	0	0	2	0
0.00299	200	100	0	0	0	0	0	0	2	0
0.003	200	100	0	0	0	0	0	0	2	0
0.00301	200	100	0	0	0	0	0	0	2	0
0.00302	200	100	0	0	0	0	0	0	2	0
0.00303	200	100	0	0	0	0	0	0	2	0
0.00304	200	100	0	0	0	0	0	0	2	0
0.00305	200	100	0	0	0	0	0	0	2	0
0.00306	200	100	0	0	0	0	0	0	2	0
0.00307	200	100	0	0	0	0	0	0	2	0
0.00308	200	99	0	0	0	1	0	0	2	0
0.00309	200	99	0	0	0	1	0	0	2	0
0.0031	200	100	0	0	0	0	0	0	2	0
0.00311	200	100	0	0	0	0	0	0	2	0
0.00312	199	99	0	0	0	1	0	0	2	0
0.00313	199	100	0	0	0	0	0	0	2	0
0.00314	199	100	0	0	0	0	0	0	2	0
0.00315	199	100	0	0	0	0	0	0	2	0
0.00316	199	100	0	0	0	0	0	0	2	0
0.00317	200	100	0	0	0	0	0	0	2	0
0.00318	200	99	0	0	0	1	0	0	2	0
0.00319	200	100	0	0	0	0	0	0	2	0
0.0032	200	100	0	0	0	0	0	0	2	0
0.00321	200	100	0	0	0	0	0	0	2	0
0.00322	200	100	0	0	0	0	0	0	2	0
0.00323	200	100	0	0	0	0	0	0	2	0
0.00324	200	100	0	0	0	0	0	0	2	0
0.00325	200	100	0	0	0	0	0	0	2	0
0.00326	199	100	0	0	0	0	0	0	2	0
0.00327	200	100	0	0	0	0	0	0	2	0
0.00328	200	100	0	0	0	0	0	0	2	0
0.00329	200	100	0	0	0	0	0	0	2	0
0.0033	200	100	0	0	0	0	0	0	2	0
0.00331	200	99	0	0	0	1	0	0	2	0
0.00332	200	100	0	0	0	0	0	0	2	0
0.00333	200	100	0	0	0	0	0	0	2	0
0.00334	200	100	0	0	0	0	0	0	2	0
0.00335	200	99	0	0	0	1	0	0	2	0
0.00336	200	99	0	0	0	1	0	0	2	0
0.00337	200	99	0	0	0	1	0	0	2	0
0.00338	200	100	0	0	0	0	0	0	2	0
0.00339	200	100	0	0	0	0	0	0	2	0
0.0034	200	100	0	0	0	0	0	0	2	0
0.00341	200	100	0	0	0	0	0	0	2	0
0.00342	200	100	0	0	0	0	0	0	2	0
0.00343	200	100	0	0	0	0	0	0	2	0
0.00344	200	100	0	0	0	0	0	0	2	0
0.00345	200	100	0	0	0	0	0	0	2	0
0.00346	200	99	0	0	0	1	0	0	2	0
0.00347	200	99	0	0	0	1	0	0	2	0
0.00348	200	99	0	0	0	1	0	0	2	0
0.00349	200	100	0	0	0	0	0	0	2	0
0.0035	200	100	0	0	0	0	0	0	2	0
0.00351	200	99	0	0	0	1	0	0	2	0
0.00352	200	100	0	0	0	0	0	0	2	0
0.00353	200	100	0	0	0	0	0	0	2	0
0.00354	200	100	0	0	0	0	0	0	2	0
0.00355	200	100	0	0	0	0	0	0	2	0
0.00356	200	100	0	0	0	0	0	0	2	0
0.00357	200	100	0	0	0	0	0	0	2	0
0.00358	200	100	0	0	0	0	0	0	2	0
0.00359	200	100	0	0	0	0	0	0	2	0
0.0036	200	99	0	0	0	1	0	0	2	0
0.00361	200	100	0	0	0	0	0	0	2	0
0.00362	200	100	0	0	0	0	0	0	2	0
0.00363	200	100	0	0	0	0	0	0	2	0
0.00364	200	99	0	0	0	1	0	0	2	0
0.00365	200	100	0	0	0	0	0	0	2	0
0.00366	200	100	0	0	0	0	0	0	2	0
0.00367	200	100	0	0	0	0	0	0	2	0
0.00368	200	100	0	0	0	0	0	0	2	0
0.00369	200	100	0	0	0	0	0	0	2	0
0.0037	200	100	0	0	0	0	0	0	2	0
0.00371	200	100	0	0	0	0	0	0	2	0
0.00372	200	100	0	0	0	0	0	0	2	0
0.00373	200	100	0	0	0	0	0	0	2	0
0.00374	200	99	0	0	0	1	0	0	2	0
0.00375	200	100	0	0	0	0	0	0	2	0
0.00376	200	100	0	0	0	0	0	0	2	0
0.00377	200	100	0	0	0	0	0	0	2	0
0.00378	200	100	0	0	0	0	0	0	2	0
0.00379	200	100	0	0	0	0	0	0	2	0
0.0038	200	100	0	0	0	0	0	0	2	0
0.00381	200	100	0	0	0	0	0	0	2	0
0.00382	200	100	0	0	0	0	0	0	2	0
0.00383	200	100	0	0	0	0	0	0	2	0
0.00384	200	100	0	0	0	0	0	0	2	0
0.00385	200	100	0	0	0	0	0	0	2	0
0.00386	200	100	0	0	0	0	0	0	2	0
0.00387	200	100	0	0	0	0	0	0	2	0
0.00388	200	100	0	0	0	0	0	0	2	0
0.00389	200	100	0	0	0	0	0	0	2	0
0.0039	200	100	0	0	0	0	0	0	2	0
0.00391	200	100	0	0	0	0	0	0	2	0
0.00392	200	100	0	0	0	0	0	0	2	0
0.00393	200	99	0	0	0	1	0	0	2	0
0.00394	200	100	0	0	0	0	0	0	2	0
0.00395	200	100	0	0	0	0	0	0	2	0
0.00396	200	100	0	0	0	0	0	0	2	0
0.00397	200	100	0	0	0	0	0	0	2	0
0.00398	200	100	0	0	0	0	0	0	2	0
0.00399	200	100	0	0	0	0	0	0	2	0
0.004	200	100	0	0	0	0	0	0	2	0
0.00401	200	100	0	0	0	0	0	0	2	0
0.00402	200	100	0	0	0	0	0	0	2	0
0.00403	200	100	0	0	0	0	0	0	2	0
0.00404	200	100	0	0	0	0	0	0	2	0
0.00405	200	100	0	0	0	0	0	0	2	0
0.00406	200	100	0	0	0	0	0	0	2	0
0.00407	200	100	0	0	0	0	0	0	2	0
0.00408	200	100	0	0	0	0	0	0	2	0
0.00409	200	100	0	0	0	0	0	0	2	0
0.0041	200	100	0	0	0	0	0	0	2	0
0.00411	200	100	0	0	0	0	0	0	2	0
0.00412	200	100	0	0	0	0	0	0	2	0
0.00413	200	100	0	0	0	0	0	0	2	0
0.00414	200	100	0	0	0	0	0	0	2	0
0.00415	200	100	0	0	0	0	0	0	2	0
0.00416	200	100	0	0	0	0	0	0	2	0
0.00417	200	100	0	0	0	0	0	0	2	0
0.00418	200	100	0	0	0	0	0	0	2	0
0.00419	200	100	0	0	0	0	0	0	2	0
0.0042	200	100	0	0	0	0	0	0	2	0
0.00421	200	100	0	0	0	0	0	0	2	0
0.00422	200	100	0	0	0	0	0	0	2	0
0.00423	200	100	0	0	0	0	0	0	2	0
0.00424	200	100	0	0	0	0	0	0	2	0
0.00425	200	100	0	0	0	0	0	0	2	0
0.00426	200	99	0	0	0	1	0	0	2	0
0.00427	200	100	0	0	0	0	0	0	2	0
0.00428	200	100	0	0	0	0	0	0	2	0
0.00429	200	100	0	0	0	0	0	0	2	0
0.0043	200	100	0	0	0	0	0	0	2	0
0.00431	200	99	0	0	0	1	0	0	2	0
0.00432	200	100	0	0	0	0	0	0	2	0
0.00433	200	100	0	0	0	0	0	0	2	0
0.00434	200	100	0	0	0	0	0	0	2	0
0.00435	200	100	0	0	0	0	0	0	2	0
0.00436	200	100	0	0	0	0	0	0	2	0
0.00437	200	100	0	0	0	0	0	0	2	0
0.00438	200	100	0	0	0	0	0	0	2	0
0.00439	200	100	0	0	0	0	0	0	2	0
0.0044	200	99	0	0	0	1	0	0	2	0
0.00441	200	99	0	0	0	1	0	0	2	0
0.00442	200	99	0	0	0	1	0	0	2	0
0.00443	200	99	0	0	0	1	0	0	2	0
0.00444	200	100	0	0	0	0	0	0	1	0
0.00445	200	100	0	0	0	0	0	0	1	0
0.00446	199	99	0	0	0	0	0	0	1	0
0.00447	200	99	0	0	0	1	0	0	2	0
0.00448	200	99	0	0	0	1	0	0	2	0
0.00449	200	100	0	0	0	0	0	0	1	0
0.0045	200	100	0	0	0	0	0	0	1	0
0.00451	200	100	0	0	0	0	0	0	1	0
0.00452	200	100	0	0	0	0	0	0	1	0
0.00453	200	100	0	0	0	0	0	0	2	0
0.00454	200	100	0	0	0	0	0	0	2	0
0.00455	200	100	0	0	0	0	0	0	2	0
0.00456	200	100	0	0	0	0	0	0	2	0
0.00457	200	100	0	0	0	0	0	0	2	0
0.00458	200	100	0	0	0	0	0	0	2	0
0.00459	200	100	0	0	0	0	0	0	2	0
0.0046	200	100	0	0	0	0	0	0	2	0
0.00461	200	100	0	0	0	0	0	0	2	0
0.00462	200	99	0	0	0	1	0	0	2	0
0.00463	200	100	0	0	0	0	0	0	2	0
0.00464	200	100	0	0	0	0	0	0	2	0
0.00465	200	100	0	0	0	0	0	0	2	0
0.00466	200	99	0	0	0	0	0	0	2	0
0.00467	200	98	0	0	0	2	0	0	2	0
0.00468	200	100	0	0	0	0	0	0	2	0
0.00469	200	100	0	0	0	0	0	0	2	0
0.0047	200	100	0	0	0	0	0	0	1	0
0.00471	200	100	0	0	0	0	0	0	2	0
0.00472	200	100	0	0	0	0	0	0	2	0
0.00473	200	100	0	0	0	0	0	0	2	0
0.00474	200	100	0	0	0	0	0	0	2	0
0.00475	200	100	0	0	0	0	0	0	2	0
0.00476	200	100	0	0	0	0	0	0	2	0
0.00477	200	100	0	0	0	0	0	0	2	0
0.00478	200	100	0	0	0	0	0	0	2	0
0.00479	200	100	0	0	0	0	0	0	2	0
0.0048	200	100	0	0	0	0	0	0	2	0
0.00481	200	99	0	0	0	1	0	0	2	0
0.00482	200	99	0	0	0	1	0	0	2	0
0.00483	200	100	0	0	0	0	0	0	2	0
0.00484	200	100	0	0	0	0	0	0	2	0
0.00485	200	100	0	0	0	0	0	0	2	0
0.00486	200	100	0	0	0	0	0	0	2	0
0.00487	200	100	0	0	0	0	0	0	2	0
0.00488	200	100	0	0	0	0	0	0	2	0
0.00489	200	100	0	0	0	0	0	0	2	0
0.0049	200	100	0	0	0	0	0	0	2	0
0.00491	200	100	0	0	0	0	0	0	2	0
0.00492	200	100	0	0	0	0	0	0	2	0
0.00493	200	100	0	0	0	0	0	0	2	0
0.00494	200	100	0	0	0	0	0	0	2	0
0.00495	200	100	0	0	0	0	0	0	2	0
0.00496	200	99	0	0	0	1	0	0	2	0
0.00497	200	99	0	0	0	0	0	0	2	0
0.00498	200	100	0	0	0	0	0	0	2	0
0.00499	200	100	0	0	0	0	0	0	2	0
0.005	200	100	0	0	0	0	0	0	2	0
0.00501	200	100	0	0	0	0	0	0	2	0
0.00502	200	100	0	0	0	0	0	0	2	0
0.00503	200	100	0	0	0	0	0	0	2	0
0.00504	200	100	0	0	0	0	0	0	2	0
0.00505	200	100	0	0	0	0	0	0	2	0
0.00506	200	100	0	0	0	0	0	0	2	0
0.00507	200	100	0	0	0	0	0	0	2	0
0.00508	200	100	0	0	0	0	0	0	2	0
0.00509	200	100	0	0	0	0	0	0	2	0
0.0051	200	100	0	0	0	0	0	0	2	0
0.00511	200	100	0	0	0	0	0	0	1	0
0.00512	200	100	0	0	0	0	0	0	1	0
0.00513	200	100	0	0	0	0	0	0	1	0
0.00514	200	100	0	0	0	0	0	0	1	0
0.00515	200	100	0	0	0	0	0	0	2	0
0.00516	200	100	0	0	0	0	0	0	2	0
0.00517	200	100	0	0	0	0	0	0	2	0
0.00518	200	100	0	0	0	0	0	0	2	0
0.00519	200	100	0	0	0	0	0	0	1	0
0.0052	199	99	0	0	0	1	0	1	1	0
0.00521	200	100	0	0	0	0	0	0	1	0
0.00522	200	100	0	0	0	0	0	0	2	0
0.00523	200	100	0	0	0	0	0	0	2	0
0.00524	200	100	0	0	0	0	0	0	2	0
0.00525	200	100	0	0	0	0	0	0	2	0
0.00526	200	100	0	0	0	0	0	0	2	0
0.00527	200	100	0	0	0	0	0	0	1	0
0.00528	200	100	0	0	0	0	0	0	2	0
0.00529	200	100	0	0	0	0	0	0	2	0
0.0053	200	99	0	0	0	1	0	0	2	0
0.00531	200	100	0	0	0	0	0	0	2	0
0.00532	200	100	0	0	0	0	0	0	2	0
0.00533	200	100	0	0	0	0	0	0	2	0
0.00534	200	98	0	0	0	2	0	0	2	0
0.00535	200	100	0	0	0	0	0	0	2	0
0.00536	200	99	0	0	0	1	0	0	2	0
0.00537	200	98	0	0	0	2	0	0	2	0
0.00538	200	100	0	0	0	0	0	0	1	0
0.00539	200	100	0	0	0	0	0	0	1	0
0.0054	200	100	0	0	0	0	0	0	1	0
0.00541	200	100	0	0	0	0	0	0	1	0
0.00542	200	100	0	0	0	0	0	0	1	0
0.00543	200	100	0	0	0	0	0	0	1	0
0.00544	200	100	0	0	0	0	0	0	1	0
0.00545	200	100	0	0	0	0	0	0	2	0
0.00546	200	99	0	0	0	1	0	0	2	0
0.00547	200	100	0	0	0	0	0	0	2	0
0.00548	200	100	0	0	0	0	0	0	2	0
0.00549	200	100	0	0	0	0	0	0	2	0
0.0055	200	100	0	0	0	0	0	0	2	0
0.00551	200	100	0	0	0	0	0	0	2	0
0.00552	200	100	0	0	0	0	0	0	2	0
0.00553	200	100	0	0	0	0	0	0	2	0
0.00554	200	100	0	0	0	0	0	0	2	0
0.00555	200	100	0	0	0	0	0	0	2	0
0.00556	200	100	0	0	0	0	0	0	2	0
0.00557	200	99	0	0	0	1	0	0	2	0
0.00558	200	100	0	0	0	0	0	0	2	0
0.00559	200	100	0	0	0	0	0	0	2	0
0.0056	200	100	0	0	0	0	0	0	2	0
0.00561	200	99	0	0	0	1	0	0	2	0
0.00562	200	99	0	0	0	1	0	0	2	0
0.00563	199	100	0	0	0	0	0	0	2	0
0.00564	199	100	0	0	0	0	0	0	2	0
0.00565	199	99	0	0	0	1	0	0	2	0
0.00566	199	100	0	0	0	0	0	0	2	0
0.00567	199	100	0	0	0	0	0	0	2	0
0.00568	199	100	0	0	0	0	0	0	2	0
0.00569	199	100	0	0	0	0	0	0	2	0
0.0057	200	100	0	0	0	0	0	0	2	0
0.00571	200	100	0	0	0	0	0	0	2	0
0.00572	200	98	0	0	0	2	0	0	2	0
0.00573	200	98	0	0	0	2	0	0	2	0
0.00574	200	98	0	0	0	2	0	0	2	0
0.00575	198	98	0	0	0	2	0	0	2	0
0.00576	200	98	0	0	0	2	0	0	2	0
0.00577	200	98	0	0	0	2	0	0	2	0
0.00578	200	99	0	0	0	1	0	0	2	0
0.00579	200	99	0	0	0	1	0	0	2	0
0.0058	200	99	0	0	0	1	0	0	2	0
0.00581	200	98	0	0	0	1	0	0	2	0
0.00582	200	98	0	0	0	2	0	0	2	0
0.00583	200	98	0	0	0	2	0	0	2	0
0.00584	200	99	0	0	0	1	0	0	2	0
0.00585	200	100	0	0	0	0	0	0	2	0
0.00586	200	100	0	0	0	0	0	0	2	0
0.00587	199	99	0	0	0	1	0	0	2	0
0.00588	199	100	0	0	0	0	0	0	2	0
0.00589	199	100	0	0	0	0	0	0	2	0
0.0059	199	100	0	0	0	0	0	0	2	0
0.00591	199	100	0	0	0	0	0	0	2	0
0.00592	200	100	0	0	0	0	0	0	2	0
0.00593	200	100	0	0	0	0	0	0	2	0
0.00594	200	100	0	0	0	0	0	0	2	0
0.00595	200	100	0	0	0	0	0	0	2	0
0.00596	200	100	0	0	0	0	0	0	2	0
0.00597	200	100	0	0	0	0	0	0	2	0
0.00598	200	100	0	0	0	0	0	0	2	0
0.00599	200	99	0	0	0	1	0	0	2	0
0.006	200	100	0	0	0	0	0	0	2	0
0.00601	200	99	0	0	0	1	0	0	2	0
0.00602	200	99	0	0	0	1	0	0	2	0
0.00603	200	100	0	0	0	0	0	0	2	0
0.00604	200	99	0	0	0	1	0	0	2	0
0.00605	200	99	0	0	0	1	0	0	2	0
0.00606	200	100	0	0	0	0	0	0	2	0
0.00607	200	100	0	0	0	0	0	0	2	0
0.00608	200	100	0	0	0	0	0	0	2	0
0.00609	200	100	0	0	0	0	0	0	2	0
0.0061	200	100	0	0	0	0	0	0	2	0
0.00611	200	100	0	0	0	0	0	0	2	0
0.00612	200	100	0	0	0	0	0	0	2	0
0.00613	200	100	0	0	0	0	0	0	2	0
0.00614	200	100	0	0	0	0	0	0	2	0
0.00615	200	100	0	0	0	0	0	0	2	0
0.00616	200	99	0	0	0	1	0	0	2	0
0.00617	200	100	0	0	0	0	0	0	2	0
0.00618	200	100	0	0	0	0	0	0	2	0
0.00619	200	100	0	0	0	0	0	0	2	0
0.0062	200	100	0	0	0	0	0	0	2	0
0.00621	200	100	0	0	0	0	0	0	2	0
0.00622	200	100	0	0	0	0	0	0	2	0
0.00623	200	100	0	0	0	0	0	0	2	0
0.00624	200	100	0	0	0	0	0	0	2	0
0.00625	200	100	0	0	0	0	0	0	2	0
0.00626	200	100	0	0	0	0	0	0	2	0
0.00627	200	99	0	0	0	1	0	0	2	0
0.00628	200	99	0	0	0	1	0	0	2	0
0.00629	200	99	0	0	0	1	0	0	2	0
0.0063	200	100	0	0	0	0	0	0	2	0
0.00631	200	100	0	0	0	0	0	0	2	0
0.00632	200	100	0	0	0	0	0	0	2	0
0.00633	200	100	0	0	0	0	0	0	2	0
0.00634	200	100	0	0	0	0	0	0	2	0
0.00635	200	99	0	0	0	1	0	0	2	0
0.00636	200	100	0	0	0	0	0	0	2	0
0.00637	200	100	0	0	0	0	0	0	2	0
0.00638	200	100	0	0	0	0	0	0	2	0
0.00639	200	100	0	0	0	0	0	0	2	0
0.0064	200	100	0	0	0	0	0	0	2	0
0.00641	200	99	0	0	0	1	0	0	2	0
0.00642	200	99	0	0	0	1	0	0	2	0
0.00643	200	100	0	0	0	0	0	0	2	0
0.00644	200	100	0	0	0	0	0	0	2	0
0.00645	200	100	0	0	0	0	0	0	2	0
0.00646	200	100	0	0	0	0	0	0	2	0
0.00647	200	100	0	0	0	0	0	0	2	0
0.00648	200	100	0	0	0	0	0	0	2	0
0.00649	200	99	0	0	0	1	0	0	2	0
0.0065	200	100	0	0	0	0	0	0	2	0
0.00651	200	100	0	0	0	0	0	0	2	0
0.00652	200	100	0	0	0	0	0	0	2	0
0.00653	200	100	0	0	0	0	0	0	2	0
0.00654	200	100	0	0	0	0	0	0	2	0
0.00655	200	100	0	0	0	0	0	0	2	0
0.00656	200	100	0	0	0	0	0	0	2	0
0.00657	200	100	0	0	0	0	0	0	2	0
0.00658	200	100	0	0	0	0	0	0	2	0
0.00659	200	100	0	0	0	0	0	0	2	0
0.0066	200	100	0	0	0	0	0	0	2	0
0.00661	200	100	0	0	0	0	0	0	2	0
0.00662	200	100	0	0	0	0	0	0	1	0
0.00663	200	100	0	0	0	0	0	0	2	0
0.00664	200	100	0	0	0	0	0	0	2	0
0.00665	200	100	0	0	0	0	0	0	2	0
0.00666	200	100	0	0	0	0	0	0	2	0
0.00667	200	100	0	0	0	0	0	0	1	0
0.00668	200	100	0	0	0	0	0	0	2	0
0.00669	200	100	0	0	0	0	0	0	2	0
0.0067	200	100	0	0	0	0	0	0	2	0
0.00671	200	100	0	0	0	0	0	0	2	0
0.00672	200	100	0	0	0	0	0	0	2	0
0.00673	200	100	0	0	0	0	0	0	2	0
0.00674	200	100	0	0	0	0	0	0	2	0
0.00675	200	100	0	0	0	0	0	0	2	0
0.00676	200	100	0	0	0	0	0	0	2	0
0.00677	200	100	0	0	0	0	0	0	2	0
0.00678	200	100	0	0	0	0	0	0	2	0
0.00679	200	100	0	0	0	0	0	0	2	0
0.0068	200	100	0	0	0	0	0	0	2	0
0.00681	200	100	0	0	0	0	0	0	2	0
0.00682	200	100	0	0	0	0	0	0	2	0
0.00683	200	100	0	0	0	0	0	0	2	0
0.00684	200	100	0	0	0	0	0	0	2	0
0.00685	200	100	0	0	0	0	0	0	2	0
0.00686	200	100	0	0	0	0	0	0	2	0
0.00687	199	100	0	0	0	0	0	0	2	0
0.00688	199	100	0	0	0	0	0	0	2	0
0.00689	199	100	0	0	0	0	0	0	2	0
0.0069	199	100	0	0	0	0	0	0	2	0
0.00691	198	100	0	0	0	0	0	0	2	0
0.00692	199	100	0	0	0	0	0	0	2	0
0.00693	199	100	0	0	0	0	0	0	2	0
0.00694	199	100	0	0	0	0	0	0	2	0
0.00695	199	99	0	0	0	1	0	0	2	0
0.00696	200	100	0	0	0	0	0	0	2	0
0.00697	200	100	0	0	0	0	0	0	2	0
0.00698	200	100	0	0	0	0	0	0	2	0
0.00699	200	100	0	0	0	0	0	0	2	0
0.007	200	98	0	0	0	2	0	0	2	0
0.00701	200	99	0	0	0	1	0	0	2	0
0.00702	200	100	0	0	0	0	0	0	2	0
0.00703	200	100	0	0	0	0	0	0	2	0
0.00704	200	100	0	0	0	0	0	0	2	0
0.00705	200	100	0	0	0	0	0	0	2	0
0.00706	200	100	0	0	0	0	0	0	2	0
0.00707	200	100	0	0	0	0	0	0	2	0
0.00708	200	100	0	0	0	0	0	0	2	0
0.00709	200	99	0	0	0	1	0	0	2	0
0.0071	200	99	0	0	0	1	0	0	2	0
0.00711	200	100	0	0	0	0	0	0	2	0
0.00712	200	100	0	0	0	0	0	0	2	0
0.00713	200	100	0	0	0	0	0	0	2	0
0.00714	200	100	0	0	0	0	0	0	2	0
0.00715	200	100	0	0	0	0	0	0	2	0
0.00716	200	100	0	0	0	0	0	0	2	0
0.00717	200	100	0	0	0	0	0	0	2	0
0.00718	200	100	0	0	0	0	0	0	2	0
0.00719	200	100	0	0	0	0	0	0	2	0
0.0072	200	100	0	0	0	0	0	0	2	0
0.00721	200	100	0	0	0	0	0	0	2	0
0.00722	200	100	0	0	0	0	0	0	2	0
0.00723	200	100	0	0	0	0	0	0	2	0
0.00724	200	100	0	0	0	0	0	0	2	0
0.00725	200	100	0	0	0	0	0	0	2	0
0.00726	200	100	0	0	0	0	0	0	2	0
0.00727	200	100	0	0	0	0	0	0	2	0
0.00728	200	100	0	0	0	0	0	0	2	0
0.00729	200	100	0	0	0	0	0	0	2	0
0.0073	200	100	0	0	0	0	0	0	2	0
0.00731	200	100	0	0	0	0	0	0	2	0
0.00732	200	100	0	0	0	0	0	0	2	0
0.00733	200	100	0	0	0	0	0	0	2	0
0.00734	200	100	0	0	0	0	0	0	2	0
0.00735	200	100	0	0	0	0	0	0	2	0
0.00736	200	100	0	0	0	0	0	0	2	0
0.00737	200	100	0	0	0	0	0	0	2	0
0.00738	200	99	0	0	0	1	0	0	2	0
0.00739	200	100	0	0	0	0	0	0	2	0
0.0074	200	100	0	0	0	0	0	0	2	0
0.00741	200	100	0	0	0	0	0	0	1	0
0.00742	200	100	0	0	0	0	0	0	2	0
0.00743	200	100	0	0	0	0	0	0	2	0
0.00744	200	100	0	0	0	0	0	0	2	0
0.00745	200	100	0	0	0	0	0	0	2	0
0.00746	200	100	0	0	0	0	0	0	2	0
0.00747	200	100	0	0	0	0	0	0	2	0
0.00748	200	100	0	0	0	0	0	0	2	0
0.00749	200	100	0	0	0	0	0	0	2	0
0.0075	199	100	0	0	0	0	0	0	2	0
0.00751	200	100	0	0	0	0	0	0	2	0
0.00752	200	100	0	0	0	0	0	0	2	0
0.00753	200	100	0	0	0	0	0	0	2	0
0.00754	200	100	0	0	0	0	0	0	2	0
0.00755	200	100	0	0	0	0	0	0	2	0
0.00756	200	100	0	0	0	0	0	0	2	0
0.00757	199	100	0	0	0	0	0	0	2	0
0.00758	200	100	0	0	0	0	0	0	2	0
0.00759	200	100	0	0	0	0	0	0	2	0
0.0076	200	100	0	0	0	0	0	0	2	0
0.00761	200	100	0	0	0	0	0	0	2	0
0.00762	200	100	0	0	0	0	0	0	2	0
0.00763	200	100	0	0	0	0	0	0	2	0
0.00764	200	100	0	0	0	0	0	0	2	0
0.00765	200	100	0	0	0	0	0	0	2	0
0.00766	200	100	0	0	0	0	0	0	2	0
0.00767	200	100	0	0	0	0	0	0	2	0
0.00768	200	100	0	0	0	0	0	0	2	0
0.00769	200	100	0	0	0	0	0	0	2	0
0.0077	200	100	0	0	0	0	0	0	2	0
0.00771	200	100	0	0	0	0	0	0	2	0
0.00772	199	99	0	0	0	1	0	0	2	0
0.00773	199	100	0	0	0	0	0	0	2	0
0.00774	199	100	0	0	0	0	0	0	2	0
0.00775	199	100	0	0	0	0	0	0	2	0
0.00776	199	100	0	0	0	0	0	0	2	0
0.00777	199	100	0	0	0	0	0	0	2	0
0.00778	199	100	0	0	0	0	0	0	2	0
0.00779	199	100	0	0	0	0	0	0	2	0
0.0078	200	100	0	0	0	0	0	0	2	0
0.00781	200	100	0	0	0	0	0	0	2	0
0.00782	200	100	0	0	0	0	0	0	2	0
0.00783	200	100	0	0	0	0	0	0	2	0
0.00784	200	100	0	0	0	0	0	0	2	0
0.00785	200	100	0	0	0	0	0	0	2	0
0.00786	200	100	0	0	0	0	0	0	2	0
0.00787	200	100	0	0	0	0	0	0	2	0
0.00788	200	100	0	0	0	0	0	0	2	0
0.00789	200	100	0	0	0	0	0	0	2	0
0.0079	200	100	0	0	0	0	0	0	2	0
0.00791	199	100	0	0	0	0	0	0	2	0
0.00792	200	100	0	0	0	0	0	0	2	0
0.00793	200	99	0	0	0	1	0	0	2	0
0.00794	200	100	0	0	0	0	0	0	2	0
0.00795	200	100	0	0	0	0	0	0	2	0
0.00796	200	100	0	0	0	0	0	0	2	0
0.00797	200	100	0	0	0	0	0	0	2	0
0.00798	200	100	0	0	0	0	0	0	2	0
0.00799	200	100	0	0	0	0	0	0	2	0
0.008	200	100	0	0	0	0	0	0	2	0
0.00801	200	100	0	0	0	0	0	0	1	0
0.00802	200	100	0	0	0	0	0	0	2	0
0.00803	200	100	0	0	0	0	0	0	2	0
0.00804	200	100	0	0	0	0	0	0	2	0
0.00805	200	100	0	0	0	0	0	0	1	0
0.00806	200	100	0	0	0	0	0	0	2	0
0.00807	200	100	0	0	0	0	0	0	2	0
0.00808	200	100	0	0	0	0	0	0	2	0
0.00809	200	100	0	0	0	0	0	0	1	0
0.0081	200	100	0	0	0	0	0	0	2	0
0.00811	200	100	0	0	0	0	0	0	2	0
0.00812	200	100	0	0	0	0	0	0	2	0
0.00813	200	100	0	0	0	0	0	0	2	0
0.00814	200	100	0	0	0	0	0	0	2	0
0.00815	200	100	0	0	0	0	0	0	2	0
0.00816	200	100	0	0	0	0	0	0	2	0
0.00817	200	100	0	0	0	0	0	0	2	0
0.00818	200	100	0	0	0	0	0	0	2	0
0.00819	200	100	0	0	0	0	0	0	2	0
0.0082	200	99	0	0	0	1	0	0	2	0
0.00821	200	100	0	0	0	0	0	0	2	0
0.00822	200	100	0	0	0	0	0	0	2	0
0.00823	200	100	0	0	0	0	0	0	2	0
0.00824	200	100	0	0	0	0	0	0	2	0
0.00825	200	100	0	0	0	0	0	0	2	0
0.00826	200	100	0	0	0	0	0	0	2	0
0.00827	199	100	0	0	0	0	0	0	2	0
0.00828	199	100	0	0	0	0	0	0	2	0
0.00829	199	100	0	0	0	0	0	0	2	0
0.0083	199	100	0	0	0	0	0	0	2	0
0.00831	200	100	0	0	0	0	0	0	2	0
0.00832	200	100	0	0	0	0	0	0	2	0
0.00833	200	100	0	0	0	0	0	0	2	0
0.00834	200	100	0	0	0	0	0	0	1	0
0.00835	200	99	0	0	0	1	0	0	2	0
0.00836	200	99	0	0	0	1	0	0	2	0
0.00837	200	100	0	0	0	0	0	0	2	0
0.00838	200	100	0	0	0	0	0	0	2	0
0.00839	200	100	0	0	0	0	0	0	2	0
0.0084	200	99	0	0	0	1	0	0	2	0
0.00841	200	100	0	0	0	0	0	0	2	0
0.00842	200	100	0	0	0	0	0	0	2	0
0.00843	200	100	0	0	0	0	0	0	2	0
0.00844	200	100	0	0	0	0	0	0	2	0
0.00845	200	100	0	0	0	0	0	0	2	0
0.00846	200	100	0	0	0	0	0	0	2	0
0.00847	200	100	0	0	0	0	0	0	2	0
0.00848	200	100	0	0	0	0	0	0	2	0
0.00849	200	100	0	0	0	0	0	0	2	0
0.0085	200	100	0	0	0	0	0	0	2	0
0.00851	200	100	0	0	0	0	0	0	2	0
0.00852	200	100	0	0	0	0	0	0	2	0
0.00853	200	100	0	0	0	0	0	0	2	0
0.00854	200	100	0	0	0	0	0	0	2	0
0.00855	200	100	0	0	0	0	0	0	2	0
0.00856	200	100	0	0	0	0	0	0	2	0
0.00857	200	98	0	0	0	1	0	0	2	0
0.00858	200	99	0	0	0	1	0	0	2	0
0.00859	200	98	0	0	0	2	0	0	2	0
0.0086	200	100	0	0	0	0	0	0	2	0
0.00861	200	100	0	0	0	0	0	0	2	0
0.00862	200	100	0	0	0	0	0	0	2	0
0.00863	200	100	0	0	0	0	0	0	2	0
0.00864	200	100	0	0	0	0	0	0	2	0
0.00865	200	100	0	0	0	0	0	0	2	0
0.00866	200	100	0	0	0	0	0	0	2	0
0.00867	200	100	0	0	0	0	0	0	2	0
0.00868	200	100	0	0	0	0	0	0	2	0
0.00869	200	99	0	0	0	1	0	0	2	0
0.0087	200	99	0	0	0	1	0	0	2	0
0.00871	200	100	0	0	0	0	0	0	2	0
0.00872	200	98	0	0	0	2	0	0	2	0
0.00873	200	100	0	0	0	0	0	0	2	0
0.00874	200	99	0	0	0	1	0	0	2	0
0.00875	200	99	0	0	0	1	0	0	2	0
0.00876	200	99	0	0	0	0	0	0	2	0
0.00877	200	100	0	0	0	0	0	0	2	0
0.00878	200	99	0	0	0	1	0	0	2	0
0.00879	200	100	0	0	0	0	0	0	2	0
0.0088	200	100	0	0	0	0	0	0	2	0
0.00881	200	99	0	0	0	1	0	0	2	0
0.00882	200	100	0	0	0	0	0	0	2	0
0.00883	200	100	0	0	0	0	0	0	2	0
0.00884	200	100	0	0	0	0	0	0	2	0
0.00885	200	100	0	0	0	0	0	0	2	0
0.00886	200	99	0	0	0	1	0	0	2	0
0.00887	200	100	0	0	0	0	0	0	2	0
0.00888	200	99	0	0	0	1	0	0	2	0
0.00889	199	100	0	0	0	0	0	0	2	0
0.0089	199	99	0	0	0	1	0	0	2	0
0.00891	200	99	0	0	0	1	0	0	2	0
0.00892	200	99	0	0	0	1	0	0	2	0
0.00893	200	99	0	0	0	1	0	0	2	0
0.00894	200	99	0	0	0	1	0	0	2	0
0.00895	200	99	0	0	0	1	0	0	2	0
0.00896	200	100	0	0	0	0	0	0	2	0
0.00897	200	100	0	0	0	0	0	0	2	0
0.00898	200	100	0	0	0	0	0	0	2	0
0.00899	200	100	0	0	0	0	0	0	2	0
0.009	199	100	0	0	0	0	0	0	2	0
0.00901	200	100	0	0	0	0	0	0	2	0
0.00902	200	99	0	0	0	1	0	0	2	0
0.00903	200	100	0	0	0	0	0	0	2	0
0.00904	200	100	0	0	0	0	0	0	2	0
0.00905	200	100	0	0	0	0	0	0	2	0
0.00906	200	100	0	0	0	0	0	0	2	0
0.00907	200	99	0	0	0	1	0	0	2	0
0.00908	200	100	0	0	0	0	0	0	2	0
0.00909	200	100	0	0	0	0	0	0	2	0
0.0091	200	100	0	0	0	0	0	0	2	0
0.00911	200	100	0	0	0	0	0	0	2	0
0.00912	200	100	0	0	0	0	0	0	2	0
0.00913	200	100	0	0	0	0	0	0	2	0
0.00914	200	99	0	0	0	1	0	0	2	0
0.00915	200	100	0	0	0	0	0	0	2	0
0.00916	200	99	0	0	0	1	0	0	2	0
0.00917	200	100	0	0	0	0	0	0	2	0
0.00918	199	99	0	0	0	1	0	1	2	0
0.00919	200	100	0	0	0	0	0	0	2	0
0.0092	200	100	0	0	0	0	0	0	2	0
0.00921	200	100	0	0	0	0	0	0	2	0
0.00922	200	100	0	0	0	0	0	0	2	0
0.00923	200	100	0	0	0	0	0	0	2	0
0.00924	199	100	0	0	0	0	0	0	2	0
0.00925	200	100	0	0	0	0	0	0	2	0
0.00926	200	100	0	0	0	0	0	0	2	0
0.00927	200	100	0	0	0	0	0	0	2	0
0.00928	200	100	0	0	0	0	0	0	2	0
0.00929	200	100	0	0	0	0	0	0	2	0
0.0093	200	100	0	0	0	0	0	0	2	0
0.00931	200	100	0	0	0	0	0	0	2	0
0.00932	200	99	0	0	0	1	0	0	2	0
0.00933	200	100	0	0	0	0	0	0	2	0
0.00934	200	100	0	0	0	0	0	0	2	0
0.00935	200	100	0	0	0	0	0	0	2	0
0.00936	200	100	0	0	0	0	0	0	2	0
0.00937	200	100	0	0	0	0	0	0	2	0
0.00938	200	100	0	0	0	0	0	0	2	0
0.00939	200	100	0	0	0	0	0	0	2	0
0.0094	200	100	0	0	0	0	0	0	2	0
0.00941	200	100	0	0	0	0	0	0	2	0
0.00942	200	100	0	0	0	0	0	0	2	0
0.00943	200	100	0	0	0	0	0	0	2	0
0.00944	200	99	0	0	0	1	0	0	2	0
0.00945	200	99	0	0	0	1	0	0	2	0
0.00946	200	100	0	0	0	0	0	0	2	0
0.00947	200	100	0	0	0	0	0	0	2	0
0.00948	200	100	0	0	0	0	0	0	2	0
0.00949	199	100	0	0	0	0	0	0	2	0
0.0095	199	100	0	0	0	0	0	0	2	0
0.00951	200	100	0	0	0	0	0	0	2	0
0.00952	199	100	0	0	0	0	0	0	2	0
0.00953	200	100	0	0	0	0	0	0	2	0
0.00954	200	100	0	0	0	0	0	0	2	0
0.00955	200	100	0	0	0	0	0	0	2	0
0.00956	200	100	0	0	0	0	0	0	2	0
0.00957	200	100	0	0	0	0	0	0	2	0
0.00958	200	100	0	0	0	0	0	0	2	0
0.00959	200	100	0	0	0	0	0	0	1	0
0.0096	200	100	0	0	0	0	0	0	2	0
0.00961	200	100	0	0	0	0	0	0	2	0
0.00962	200	100	0	0	0	0	0	0	2	0
0.00963	200	100	0	0	0	0	0	0	2	0
0.00964	200	100	0	0	0	0	0	0	2	0
0.00965	200	99	0	0	0	1	0	0	2	0
0.00966	200	100	0	0	0	0	0	0	2	0
0.00967	200	100	0	0	0	0	0	0	2	0
0.00968	200	100	0	0	0	0	0	0	2	0
0.00969	200	99	0	0	0	1	0	0	2	0
0.0097	200	100	0	0	0	0	0	0	2	0
0.00971	200	100	0	0	0	0	0	0	2	0
0.00972	200	100	0	0	0	0	0	0	2	0
0.00973	200	100	0	0	0	0	0	0	2	0
0.00974	200	99	0	0	0	1	0	0	2	0
0.00975	200	99	0	0	0	1	0	0	2	0
0.00976	200	100	0	0	0	0	0	0	2	0
0.00977	200	100	0	0	0	0	0	0	2	0
0.00978	200	100	0	0	0	0	0	0	2	0
0.00979	200	100	0	0	0	0	0	0	2	0
0.0098	200	100	0	0	0	0	0	0	2	0
0.00981	200	100	0	0	0	0	0	0	2	0
0.00982	200	100	0	0	0	0	0	0	2	0
0.00983	200	100	0	0	0	0	0	0	2	0
0.00984	200	100	0	0	0	0	0	0	2	0
0.00985	200	100	0	0	0	0	0	0	2	0
0.00986	200	100	0	0	0	0	0	0	2	0
0.00987	199	100	0	0	0	0	0	0	2	0
0.00988	200	100	0	0	0	0	0	0	2	0
0.00989	200	100	0	0	0	0	0	0	2	0
0.0099	200	100	0	0	0	0	0	0	2	0
0.00991	200	100	0	0	0	0	0	0	2	0
0.00992	200	100	0	0	0	0	0	0	2	0
0.00993	200	100	0	0	0	0	0	0	2	0
0.00994	200	100	0	0	0	0	0	0	2	0
0.00995	200	100	0	0	0	0	0	0	2	0
0.00996	200	100	0	0	0	0	0	0	2	0
0.00997	200	100	0	0	0	0	0	0	2	0
0.00998	200	100	0	0	0	0	0	0	2	0
0.00999	200	100	0	0	0	0	0	0	2	0
0.01	200	100	0	0	0	0	0	0	2	0
0.01001	200	100	0	0	0	0	0	0	2	0
0.01002	200	100	0	0	0	0	0	0	2	0
0.01003	200	100	0	0	0	0	0	0	2	0
0.01004	200	100	0	0	0	0	0	0	2	0
0.01005	200	99	0	0	0	1	0	0	2	0
0.01006	200	100	0	0	0	0	0	0	2	0
0.01007	200	99	0	0	0	1	0	0	2	0
0.01008	200	100	0	0	0	0	0	0	2	0
0.01009	200	100	0	0	0	0	0	0	2	0
0.0101	200	100	0	0	0	0	0	0	1	0
0.01011	200	100	0	0	0	0	0	0	2	0
0.01012	200	100	0	0	0	0	0	0	2	0
0.01013	200	100	0	0	0	0	0	0	1	0
0.01014	200	100	0	0	0	0	0	0	2	0
0.01015	200	100	0	0	0	0	0	0	2	0
0.01016	200	100	0	0	0	0	0	0	2	0
0.01017	200	100	0	0	0	0	0	0	2	0
0.01018	200	100	0	0	0	0	0	0	2	0
0.01019	200	100	0	0	0	0	0	0	2	0
0.0102	200	100	0	0	0	0	0	0	2	0
0.01021	200	100	0	0	0	0	0	0	2	0
0.01022	200	100	0	0	0	0	0	0	2	0
0.01023	200	100	0	0	0	0	0	0	2	0
0.01024	200	100	0	0	0	0	0	0	2	0
0.01025	200	100	0	0	0	0	0	0	2	0
0.01026	200	100	0	0	0	0	0	0	2	0
0.01027	200	100	0	0	0	0	0	0	2	0
0.01028	200	100	0	0	0	0	0	0	2	0
0.01029	200	100	0	0	0	0	0	0	2	0
0.0103	200	100	0	0	0	0	0	0	2	0
0.01031	200	100	0	0	0	0	0	0	2	0
0.01032	200	100	0	0	0	0	0	0	2	0
0.01033	200	100	0	0	0	0	0	0	2	0
0.01034	200	100	0	0	0	0	0	0	2	0
0.01035	200	100	0	0	0	0	0	0	2	0
0.01036	200	100	0	0	0	0	0	0	2	0
0.01037	200	100	0	0	0	0	0	0	2	0
0.01038	200	100	0	0	0	0	0	0	2	0
0.01039	200	100	0	0	0	0	0	0	2	0
0.0104	200	100	0	0	0	0	0	0	2	0
0.01041	200	100	0	0	0	0	0	0	2	0
0.01042	200	100	0	0	0	0	0	0	2	0
0.01043	200	100	0	0	0	0	0	0	2	0
0.01044	200	100	0	0	0	0	0	0	2	0
0.01045	200	100	0	0	0	0	0	0	2	0
0.01046	200	100	0	0	0	0	0	0	2	0
0.01047	200	100	0	0	0	0	0	0	2	0
0.01048	200	99	0	0	0	1	0	0	2	0
0.01049	200	100	0	0	0	0	0	0	2	0
0.0105	200	100	0	0	0	0	0	0	2	0
0.01051	200	100	0	0	0	0	0	0	2	0
0.01052	200	100	0	0	0	0	0	0	2	0
0.01053	200	100	0	0	0	0	0	0	2	0
0.01054	200	100	0	0	0	0	0	0	2	0
0.01055	200	99	0	0	0	1	0	0	2	0
0.01056	199	100	0	0	0	0	0	0	2	0
0.01057	200	100	0	0	0	0	0	0	2	0
0.01058	200	100	0	0	0	0	0	0	2	0
0.01059	200	100	0	0	0	0	0	0	2	0
0.0106	200	100	0	0	0	0	0	0	2	0
0.01061	200	100	0	0	0	0	0	0	2	0
0.01062	200	100	0	0	0	0	0	0	2	0
0.01063	200	100	0	0	0	0	0	0	2	0
0.01064	200	100	0	0	0	0	0	0	2	0
0.01065	200	99	0	0	0	1	0	0	2	0
0.01066	200	100	0	0	0	0	0	0	2	0
0.01067	200	100	0	0	0	0	0	0	2	0
0.01068	200	100	0	0	0	0	0	0	2	0
0.01069	200	100	0	0	0	0	0	0	2	0
0.0107	200	99	0	0	0	1	0	0	2	0
0.01071	200	100	0	0	0	0	0	0	2	0
0.01072	200	100	0	0	0	0	0	0	2	0
0.01073	200	100	0	0	0	0	0	0	2	0
0.01074	200	100	0	0	0	0	0	0	2	0
0.01075	200	100	0	0	0	0	0	0	2	0
0.01076	199	100	0	0	0	0	0	0	2	0
0.01077	199	100	0	0	0	0	0	0	2	0
0.01078	199	100	0	0	0	0	0	0	2	0
0.01079	200	100	0	0	0	0	0	0	2	0
0.0108	200	100	0	0	0	0	0	0	2	0
0.01081	200	100	0	0	0	0	0	0	2	0
0.01082	200	100	0	0	0	0	0	0	2	0
0.01083	200	100	0	0	0	0	0	0	2	0
0.01084	200	100	0	0	0	0	0	0	2	0
0.01085	200	100	0	0	0	0	0	0	2	0
0.01086	200	100	0	0	0	0	0	0	2	0
0.01087	200	100	0	0	0	0	0	0	2	0
0.01088	200	100	0	0	0	0	0	0	2	0
0.01089	200	99	0	0	0	1	0	0	2	0
0.0109	200	100	0	0	0	0	0	0	2	0
0.01091	200	100	0	0	0	0	0	0	2	0
0.01092	200	100	0	0	0	0	0	0	2	0
0.01093	200	99	0	0	0	1	0	0	2	0
0.01094	200	100	0	0	0	0	0	0	2	0
0.01095	200	100	0	0	0	0	0	0	2	0
0.01096	200	100	0	0	0	0	0	0	2	0
0.01097	200	100	0	0	0	0	0	0	2	0
0.01098	200	100	0	0	0	0	0	0	2	0
0.01099	200	100	0	0	0	0	0	0	2	0
0.011	200	100	0	0	0	0	0	0	2	0
0.01101	200	100	0	0	0	0	0	0	2	0
0.01102	200	100	0	0	0	0	0	0	2	0
0.01103	200	100	0	0	0	0	0	0	2	0
0.01104	200	100	0	0	0	0	0	0	2	0
0.01105	200	100	0	0	0	0	0	0	2	0
0.01106	200	100	0	0	0	0	0	0	2	0
0.01107	200	100	0	0	0	0	0	0	2	0
0.01108	200	99	0	0	0	1	0	0	2	0
0.01109	200	100	0	0	0	0	0	0	2	0
0.0111	200	100	0	0	0	0	0	0	2	0
0.01111	200	100	0	0	0	0	0	0	2	0
0.01112	200	99	0	0	0	1	0	0	2	0
0.01113	200	100	0	0	0	0	0	0	2	0
0.01114	200	100	0	0	0	0	0	0	2	0
0.01115	200	100	0	0	0	0	0	0	2	0
0.01116	200	100	0	0	0	0	0	0	2	0
0.01117	200	100	0	0	0	0	0	0	2	0
0.01118	200	100	0	0	0	0	0	0	2	0
0.01119	200	100	0	0	0	0	0	0	2	0
0.0112	199	100	0	0	0	0	0	0	2	0
0.01121	200	100	0	0	0	0	0	0	2	0
0.01122	200	100	0	0	0	0	0	0	2	0
0.01123	200	100	0	0	0	0	0	0	2	0
0.01124	200	100	0	0	0	0	0	0	2	0
0.01125	200	99	0	0	0	1	0	0	2	0
0.01126	200	100	0	0	0	0	0	0	2	0
0.01127	200	100	0	0	0	0	0	0	2	0
0.01128	200	100	0	0	0	0	0	0	2	0
0.01129	200	100	0	0	0	0	0	0	2	0
0.0113	200	100	0	0	0	0	0	0	2	0
0.01131	200	100	0	0	0	0	0	0	2	0
0.01132	200	99	0	0	0	1	0	0	2	0
0.01133	199	100	0	0	0	0	0	0	2	0
0.01134	200	99	0	0	0	1	0	0	2	0
0.01135	200	100	0	0	0	0	0	0	2	0
0.01136	200	100	0	0	0	0	0	0	2	0
0.01137	200	100	0	0	0	0	0	0	2	0
0.01138	200	100	0	0	0	0	0	0	2	0
0.01139	200	100	0	0	0	0	0	0	2	0
0.0114	200	99	0	0	0	1	0	0	2	0
0.01141	200	100	0	0	0	0	0	0	2	0
0.01142	200	100	0	0	0	0	0	0	2	0
0.01143	200	100	0	0	0	0	0	0	2	0
0.01144	200	100	0	0	0	0	0	0	2	0
0.01145	200	99	0	0	0	1	0	0	2	0
0.01146	200	100	0	0	0	0	0	0	2	0
0.01147	200	100	0	0	0	0	0	0	2	0
0.01148	200	99	0	0	0	1	0	0	2	0
0.01149	200	99	0	0	0	1	0	0	2	0
0.0115	200	98	0	0	0	2	0	0	2	0
0.01151	200	100	0	0	0	0	0	0	2	0
0.01152	200	100	0	0	0	0	0	0	2	0
0.01153	200	100	0	0	0	0	0	0	2	0
0.01154	200	98	0	0	0	2	0	0	2	0
0.01155	200	100	0	0	0	0	0	0	2	0
0.01156	200	100	0	0	0	0	0	0	2	0
0.01157	200	100	0	0	0	0	0	0	2	0
0.01158	200	99	0	0	0	1	0	0	2	0
0.01159	200	100	0	0	0	0	0	0	2	0
0.0116	199	100	0	0	0	0	0	0	2	0
0.01161	200	100	0	0	0	0	0	0	2	0
0.01162	200	100	0	0	0	0	0	0	2	0
0.01163	200	100	0	0	0	0	0	0	2	0
0.01164	200	100	0	0	0	0	0	0	2	0
0.01165	200	100	0	0	0	0	0	0	2	0
0.01166	200	100	0	0	0	0	0	0	2	0
0.01167	200	99	0	0	0	1	0	0	2	0
0.01168	200	99	0	0	0	1	0	0	2	0
0.01169	200	100	0	0	0	0	0	0	2	0
0.0117	200	100	0	0	0	0	0	0	2	0
0.01171	200	100	0	0	0	0	0	0	2	0
0.01172	200	100	0	0	0	0	0	0	2	0
0.01173	200	100	0	0	0	0	0	0	2	0
0.01174	200	100	0	0	0	0	0	0	2	0
0.01175	200	99	0	0	0	1	0	0	2	0
0.01176	200	100	0	0	0	0	0	0	2	0
0.01177	200	100	0	0	0	0	0	0	2	0
0.01178	200	99	0	0	0	1	0	0	2	0
0.01179	200	100	0	0	0	0	0	0	2	0
0.0118	200	100	0	0	0	0	0	0	2	0
0.01181	200	100	0	0	0	0	0	0	2	0
0.01182	200	100	0	0	0	0	0	0	2	0
0.01183	199	99	0	0	0	1	0	0	2	0
0.01184	200	100	0	0	0	0	0	0	2	0
0.01185	200	100	0	0	0	0	0	0	2	0
0.01186	200	100	0	0	0	0	0	0	2	0
0.01187	199	99	0	0	0	0	0	0	2	0
0.01188	199	100	0	0	0	0	0	0	2	0
0.01189	200	100	0	0	0	0	0	0	2	0
0.0119	200	100	0	0	0	0	0	0	2	0
0.01191	200	100	0	0	0	0	0	0	2	0
0.01192	200	100	0	0	0	0	0	0	2	0
0.01193	200	100	0	0	0	0	0	0	2	0
0.01194	200	99	0	0	0	1	0	0	2	0
0.01195	200	100	0	0	0	0	0	0	2	0
0.01196	200	100	0	0	0	0	0	0	2	0
0.01197	200	99	0	0	0	1	0	0	2	0
0.01198	200	98	0	0	0	2	0	0	2	0
0.01199	200	100	0	0	0	0	0	0	2	0
0.012	200	100	0	0	0	0	0	0	2	0
0.01201	200	100	0	0	0	0	0	0	2	0
0.01202	200	100	0	0	0	0	0	0	2	0
0.01203	200	99	0	0	0	1	0	0	2	0
0.01204	200	100	0	0	0	0	0	0	2	0
0.01205	200	100	0	0	0	0	0	0	2	0
0.01206	200	100	0	0	0	0	0	0	2	0
0.01207	200	100	0	0	0	0	0	0	2	0
0.01208	200	99	0	0	0	1	0	0	2	0
0.01209	200	100	0	0	0	0	0	0	2	0
0.0121	200	100	0	0	0	0	0	0	2	0
0.01211	199	100	0	0	0	0	0	0	2	0
0.01212	200	100	0	0	0	0	0	0	2	0
0.01213	200	98	0	0	0	2	0	0	2	0
0.01214	200	100	0	0	0	0	0	0	2	0
0.01215	200	100	0	0	0	0	0	0	2	0
0.01216	200	100	0	0	0	0	0	0	2	0
0.01217	200	100	0	0	0	0	0	0	2	0
0.01218	200	100	0	0	0	0	0	0	2	0
0.01219	200	100	0	0	0	0	0	0	2	0
0.0122	200	100	0	0	0	0	0	0	2	0
0.01221	200	100	0	0	0	0	0	0	2	0
0.01222	200	99	0	0	0	1	0	0	2	0
0.01223	200	100	0	0	0	0	0	0	2	0
0.01224	200	100	0	0	0	0	0	0	2	0
0.01225	200	100	0	0	0	0	0	0	2	0
0.01226	200	100	0	0	0	0	0	0	2	0
0.01227	200	100	0	0	0	0	0	0	2	0
0.01228	200	100	0	0	0	0	0	0	2	0
0.01229	200	100	0	0	0	0	0	0	2	0
0.0123	200	100	0	0	0	0	0	0	2	0
0.01231	200	100	0	0	0	0	0	0	2	0
0.01232	200	100	0	0	0	0	0	0	2	0
0.01233	200	100	0	0	0	0	0	0	2	0
0.01234	200	99	0	0	0	1	0	0	2	0
0.01235	200	100	0	0	0	0	0	0	2	0
0.01236	200	100	0	0	0	0	0	0	2	0
0.01237	200	100	0	0	0	0	0	0	2	0
0.01238	200	100	0	0	0	0	0	0	2	0
0.01239	200	100	0	0	0	0	0	0	2	0
0.0124	200	100	0	0	0	0	0	0	2	0
0.01241	200	99	0	0	0	1	0	0	2	0
0.01242	200	100	0	0	0	0	0	0	2	0
0.01243	200	100	0	0	0	0	0	0	2	0
0.01244	200	100	0	0	0	0	0	0	2	0
0.01245	200	100	0	0	0	0	0	0	2	0
0.01246	200	99	0	0	0	1	0	0	2	0
0.01247	200	100	0	0	0	0	0	0	2	0
0.01248	200	100	0	0	0	0	0	0	2	0
0.01249	200	100	0	0	0	0	0	0	2	0
0.0125	200	99	0	0	0	1	0	0	2	0
0.01251	200	98	0	0	0	2	0	0	2	0
0.01252	200	100	0	0	0	0	0	0	2	0
0.01253	200	100	0	0	0	0	0	0	2	0
0.01254	200	100	0	0	0	0	0	0	2	0
0.01255	200	99	0	0	0	1	0	0	2	0
0.01256	200	99	0	0	0	1	0	0	2	0
0.01257	200	100	0	0	0	0	0	0	2	0
0.01258	200	100	0	0	0	0	0	0	2	0
0.01259	200	100	0	0	0	0	0	0	2	0
0.0126	200	100	0	0	0	0	0	0	2	0
0.01261	200	100	0	0	0	0	0	0	2	0
0.01262	200	100	0	0	0	0	0	0	2	0
0.01263	200	100	0	0	0	0	0	0	2	0
0.01264	200	100	0	0	0	0	0	0	2	0
0.01265	200	100	0	0	0	0	0	0	2	0
0.01266	200	100	0	0	0	0	0	0	2	0
0.01267	200	100	0	0	0	0	0	0	2	0
0.01268	200	98	0	0	0	2	0	0	2	0
0.01269	200	98	0	0	0	2	0	0	2	0
0.0127	200	98	0	0	0	2	0	0	2	0
0.01271	200	100	0	0	0	0	0	0	2	0
0.01272	200	100	0	0	0	0	0	0	2	0
0.01273	200	100	0	0	0	0	0	0	2	0
0.01274	200	100	0	0	0	0	0	0	2	0
0.01275	200	100	0	0	0	0	0	0	2	0
0.01276	200	100	0	0	0	0	0	0	2	0
0.01277	200	99	0	0	0	1	0	0	2	0
0.01278	200	100	0	0	0	0	0	0	2	0
0.01279	200	100	0	0	0	0	0	0	2	0
0.0128	200	100	0	0	0	0	0	0	2	0
0.01281	200	100	0	0	0	0	0	0	2	0
0.01282	200	100	0	0	0	0	0	0	2	0
0.01283	200	100	0	0	0	0	0	0	2	0
0.01284	200	99	0	0	0	1	0	0	2	0
0.01285	200	100	0	0	0	0	0	0	2	0
0.01286	200	100	0	0	0	0	0	0	2	0
0.01287	200	100	0	0	0	0	0	0	2	0
0.01288	200	99	0	0	0	1	0	0	2	0
0.01289	200	100	0	0	0	0	0	0	2	0
0.0129	200	100	0	0	0	0	0	0	2	0
0.01291	200	100	0	0	0	0	0	0	2	0
0.01292	200	100	0	0	0	0	0	0	2	0
0.01293	200	100	0	0	0	0	0	0	2	0
0.01294	200	100	0	0	0	0	0	0	2	0
0.01295	200	100	0	0	0	0	0	0	2	0
0.01296	200	100	0	0	0	0	0	0	2	0
0.01297	200	100	0	0	0	0	0	0	2	0
0.01298	200	100	0	0	0	0	0	0	2	0
0.01299	200	100	0	0	0	0	0	0	2	0
0.013	200	100	0	0	0	0	0	0	2	0
0.01301	200	99	0	0	0	1	0	0	2	0
0.01302	200	100	0	0	0	0	0	0	2	0
0.01303	200	100	0	0	0	0	0	0	2	0
0.01304	200	100	0	0	0	0	0	0	2	0
0.01305	200	100	0	0	0	0	0	0	2	0
0.01306	200	100	0	0	0	0	0	0	2	0
0.01307	200	99	0	0	0	1	0	0	2	0
0.01308	200	100	0	0	0	0	0	0	2	0
0.01309	200	100	0	0	0	0	0	0	2	0
0.0131	200	100	0	0	0	0	0	0	2	0
0.01311	200	100	0	0	0	0	0	0	2	0
0.01312	200	100	0	0	0	0	0	0	2	0
0.01313	200	100	0	0	0	0	0	0	2	0
0.01314	200	100	0	0	0	0	0	0	2	0
0.01315	200	100	0	0	0	0	0	0	2	0
0.01316	200	100	0	0	0	0	0	0	2	0
0.01317	199	99	0	0	0	1	0	0	2	0
0.01318	199	100	0	0	0	0	0	0	2	0
0.01319	199	100	0	0	0	0	0	0	2	0
0.0132	199	100	0	0	0	0	0	0	2	0
0.01321	199	100	0	0	0	0	0	0	2	0
0.01322	199	99	0	0	0	1	0	0	2	0
0.01323	199	100	0	0	0	0	0	0	2	0
0.01324	199	100	0	0	0	0	0	0	2	0
0.01325	199	99	0	0	0	1	0	0	2	0
0.01326	200	99	0	0	0	1	0	0	2	0
0.01327	200	99	0	0	0	1	0	0	2	0
0.01328	200	100	0	0	0	0	0	0	2	0
0.01329	200	100	0	0	0	0	0	0	2	0
0.0133	200	100	0	0	0	0	0	0	2	0
0.01331	200	98	0	0	0	2	0	0	2	0
0.01332	200	98	0	0	0	2	0	0	2	0
0.01333	200	100	0	0	0	0	0	0	2	0
0.01334	200	100	0	0	0	0	0	0	2	0
0.01335	200	99	0	0	0	1	0	0	2	0
0.01336	200	99	0	0	0	1	0	0	2	0
0.01337	200	100	0	0	0	0	0	0	2	0
0.01338	200	100	0	0	0	0	0	0	2	0
0.01339	200	100	0	0	0	0	0	0	2	0
0.0134	200	99	0	0	0	1	0	0	2	0
0.01341	200	99	0	0	0	1	0	0	2	0
0.01342	200	100	0	0	0	0	0	0	2	0
0.01343	200	100	0	0	0	0	0	0	2	0
0.01344	200	100	0	0	0	0	0	0	2	0
0.01345	200	99	0	0	0	1	0	0	2	0
0.01346	198	99	0	0	0	1	0	0	2	0
0.01347	198	100	0	0	0	0	0	0	2	0
0.01348	199	100	0	0	0	0	0	0	2	0
0.01349	200	100	0	0	0	0	0	0	2	0
0.0135	200	100	0	0	0	0	0	0	2	0
0.01351	200	100	0	0	0	0	0	0	2	0
0.01352	200	100	0	0	0	0	0	0	2	0
0.01353	200	100	0	0	0	0	0	0	2	0
0.01354	200	100	0	0	0	0	0	0	2	0
0.01355	200	100	0	0	0	0	0	0	2	0
0.01356	200	100	0	0	0	0	0	0	2	0
0.01357	200	100	0	0	0	0	0	0	2	0
0.01358	200	100	0	0	0	0	0	0	2	0
0.01359	199	100	0	0	0	0	0	0	2	0
0.0136	199	100	0	0	0	0	0	0	2	0
0.01361	199	100	0	0	0	0	0	0	2	0
0.01362	199	100	0	0	0	0	0	0	2	0
0.01363	199	100	0	0	0	0	0	0	2	0
0.01364	200	100	0	0	0	0	0	0	2	0
0.01365	200	100	0	0	0	0	0	0	2	0
0.01366	200	100	0	0	0	0	0	0	2	0
0.01367	200	100	0	0	0	0	0	0	2	0
0.01368	200	100	0	0	0	0	0	0	2	0
0.01369	200	100	0	0	0	0	0	0	2	0
0.0137	200	100	0	0	0	0	0	0	2	0
0.01371	200	100	0	0	0	0	0	0	2	0
0.01372	200	100	0	0	0	0	0	0	2	0
0.01373	200	100	0	0	0	0	0	0	2	0
0.01374	200	100	0	0	0	0	0	0	2	0
0.01375	200	100	0	0	0	0	0	0	2	0
0.01376	200	100	0	0	0	0	0	0	2	0
0.01377	200	100	0	0	0	0	0	0	2	0
0.01378	200	100	0	0	0	0	0	0	2	0
0.01379	200	100	0	0	0	0	0	0	2	0
0.0138	200	100	0	0	0	0	0	0	2	0
0.01381	200	100	0	0	0	0	0	0	2	0
0.01382	200	99	0	0	0	1	0	0	2	0
0.01383	200	100	0	0	0	0	0	0	2	0
0.01384	200	100	0	0	0	0	0	0	2	0
0.01385	200	100	0	0	0	0	0	0	2	0
0.01386	200	100	0	0	0	0	0	0	2	0
0.01387	200	100	0	0	0	0	0	0	2	0
0.01388	200	100	0	0	0	0	0	0	2	0
0.01389	200	100	0	0	0	0	0	0	2	0
0.0139	200	100	0	0	0	0	0	0	2	0
0.01391	200	100	0	0	0	0	0	0	2	0
0.01392	200	100	0	0	0	0	0	0	2	0
0.01393	200	100	0	0	0	0	0	0	2	0
0.01394	200	99	0	0	0	1	0	0	2	0
0.01395	200	100	0	0	0	0	0	0	2	0
0.01396	200	99	0	0	0	1	0	0	2	0
0.01397	200	99	0	0	0	1	0	0	2	0
0.01398	200	99	0	0	0	1	0	0	2	0
0.01399	200	100	0	0	0	0	0	0	2	0
0.014	200	100	0	0	0	0	0	0	2	0
0.01401	200	98	0	0	0	2	0	0	2	0
0.01402	200	100	0	0	0	0	0	0	2	0
0.01403	200	99	0	0	0	1	0	0	2	0
0.01404	200	100	0	0	0	0	0	0	2	0
0.01405	200	100	0	0	0	0	0	0	2	0
0.01406	200	99	0	0	0	1	0	0	2	0
0.01407	200	100	0	0	0	0	0	0	2	0
0.01408	200	100	0	0	0	0	0	0	2	0
0.01409	200	100	0	0	0	0	0	0	2	0
0.0141	200	99	0	0	0	1	0	0	2	0
0.01411	200	99	0	0	0	1	0	0	2	0
0.01412	200	100	0	0	0	0	0	0	2	0
0.01413	200	100	0	0	0	0	0	0	2	0
0.01414	200	99	0	0	0	1	0	0	2	0
0.01415	200	99	0	0	0	1	0	0	2	0
0.01416	200	99	0	0	0	1	0	0	2	0
0.01417	200	100	0	0	0	0	0	0	2	0
0.01418	200	100	0	0	0	0	0	0	2	0
0.01419	200	100	0	0	0	0	0	0	2	0
0.0142	199	100	0	0	0	0	0	0	2	0
0.01421	198	100	0	0	0	0	0	0	2	0
0.01422	198	99	0	0	0	1	0	0	2	0
0.01423	200	100	0	0	0	0	0	0	2	0
0.01424	200	100	0	0	0	0	0	0	2	0
0.01425	200	100	0	0	0	0	0	0	2	0
0.01426	200	99	0	0	0	1	0	0	2	0
0.01427	200	100	0	0	0	0	0	0	2	0
0.01428	200	100	0	0	0	0	0	0	2	0
0.01429	200	100	0	0	0	0	0	0	2	0
0.0143	200	98	0	0	0	2	0	0	2	0
0.01431	199	100	0	0	0	0	0	0	2	0
0.01432	199	100	0	0	0	0	0	0	2	0
0.01433	199	99	0	0	0	1	0	0	2	0
0.01434	199	100	0	0	0	0	0	0	2	0
0.01435	200	99	0	0	0	1	0	0	2	0
0.01436	200	100	0	0	0	0	0	0	2	0
0.01437	199	98	0	0	0	2	0	1	2	0
0.01438	199	98	0	0	0	2	0	1	2	0
0.01439	200	100	0	0	0	0	0	0	2	0
0.0144	200	99	0	0	0	1	0	0	2	0
0.01441	200	100	0	0	0	0	0	0	2	0
0.01442	200	100	0	0	0	0	0	0	2	0
0.01443	200	100	0	0	0	0	0	0	2	0
0.01444	200	99	0	0	0	1	0	0	2	0
0.01445	200	100	0	0	0	0	0	0	2	0
0.01446	200	100	0	0	0	0	0	0	2	0
0.01447	200	100	0	0	0	0	0	0	2	0
0.01448	200	100	0	0	0	0	0	0	2	0
0.01449	200	100	0	0	0	0	0	0	2	0
0.0145	200	100	0	0	0	0	0	0	2	0
0.01451	200	100	0	0	0	0	0	0	2	0
0.01452	200	100	0	0	0	0	0	0	2	0
0.01453	200	100	0	0	0	0	0	0	2	0
0.01454	200	100	0	0	0	0	0	0	2	0
0.01455	200	100	0	0	0	0	0	0	2	0
0.01456	200	99	0	0	0	1	0	0	2	0
0.01457	200	100	0	0	0	0	0	0	2	0
0.01458	200	100	0	0	0	0	0	0	2	0
0.01459	200	99	0	0	0	1	0	0	2	0
0.0146	200	99	0	0	0	1	0	0	2	0
0.01461	200	100	0	0	0	0	0	0	2	0
0.01462	200	100	0	0	0	0	0	0	2	0
0.01463	200	100	0	0	0	0	0	0	2	0
0.01464	200	99	0	0	0	1	0	0	2	0
0.01465	200	100	0	0	0	0	0	0	2	0
0.01466	200	100	0	0	0	0	0	0	2	0
0.01467	200	99	0	0	0	1	0	0	2	0
0.01468	200	100	0	0	0	0	0	0	2	0
0.01469	200	100	0	0	0	0	0	0	2	0
0.0147	200	100	0	0	0	0	0	0	2	0
0.01471	200	100	0	0	0	0	0	0	2	0
0.01472	200	100	0	0	0	0	0	0	2	0
0.01473	200	100	0	0	0	0	0	0	2	0
0.01474	200	100	0	0	0	0	0	0	2	0
0.01475	200	100	0	0	0	0	0	0	2	0
0.01476	200	100	0	0	0	0	0	0	2	0
0.01477	200	100	0	0	0	0	0	0	2	0
0.01478	200	100	0	0	0	0	0	0	2	0
0.01479	200	100	0	0	0	0	0	0	2	0
0.0148	200	100	0	0	0	0	0	0	2	0
0.01481	200	100	0	0	0	0	0	0	2	0
0.01482	200	100	0	0	0	0	0	0	2	0
0.01483	200	100	0	0	0	0	0	0	2	0
0.01484	200	99	0	0	0	1	0	0	2	0
0.01485	200	100	0	0	0	0	0	0	2	0
0.01486	200	100	0	0	0	0	0	0	2	0
0.01487	200	99	0	0	0	1	0	0	2	0
0.01488	200	99	0	0	0	1	0	0	2	0
0.01489	200	99	0	0	0	1	0	0	2	0
0.0149	200	99	0	0	0	1	0	0	2	0
0.01491	200	100	0	0	0	0	0	0	2	0
0.01492	200	99	0	0	0	1	0	0	2	0
0.01493	200	100	0	0	0	0	0	0	2	0
0.01494	200	100	0	0	0	0	0	0	2	0
0.01495	200	100	0	0	0	0	0	0	2	0
0.01496	200	100	0	0	0	0	0	0	2	0
0.01497	200	100	0	0	0	0	0	0	2	0
0.01498	199	100	0	0	0	0	0	0	2	0
0.01499	200	100	0	0	0	0	0	0	2	0
0.015	200	100	0	0	0	0	0	0	2	0
0.01501	199	99	0	0	0	1	0	0	2	0
0.01502	199	100	0	0	0	0	0	0	2	0
0.01503	200	100	0	0	0	0	0	0	2	0
0.01504	200	100	0	0	0	0	0	0	2	0
0.01505	200	98	0	0	0	2	0	0	2	0
0.01506	200	100	0	0	0	0	0	0	2	0
0.01507	200	99	0	0	0	1	0	0	2	0
0.01508	200	100	0	0	0	0	0	0	2	0
0.01509	200	99	0	0	0	1	0	0	2	0
0.0151	200	100	0	0	0	0	0	0	2	0
0.01511	200	100	0	0	0	0	0	0	2	0
0.01512	200	99	0	0	0	1	0	0	2	0
0.01513	200	100	0	0	0	0	0	0	2	0
0.01514	200	100	0	0	0	0	0	0	2	0
0.01515	200	100	0	0	0	0	0	0	2	0
0.01516	200	100	0	0	0	0	0	0	2	0
0.01517	200	99	0	0	0	1	0	0	2	0
0.01518	200	100	0	0	0	0	0	0	2	0
0.01519	200	100	0	0	0	0	0	0	2	0
0.0152	200	99	0	0	0	1	0	0	2	0
0.01521	200	99	0	0	0	1	0	0	2	0
0.01522	200	100	0	0	0	0	0	0	2	0
0.01523	200	100	0	0	0	0	0	0	2	0
0.01524	200	100	0	0	0	0	0	0	2	0
0.01525	200	99	0	0	0	1	0	0	2	0
0.01526	200	100	0	0	0	0	0	0	2	0
0.01527	200	100	0	0	0	0	0	0	2	0
0.01528	200	100	0	0	0	0	0	0	2	0
0.01529	200	100	0	0	0	0	0	0	2	0
0.0153	200	100	0	0	0	0	0	0	2	0
0.01531	200	100	0	0	0	0	0	0	2	0
0.01532	200	100	0	0	0	0	0	0	2	0
0.01533	200	100	0	0	0	0	0	0	2	0
0.01534	200	99	0	0	0	1	0	0	2	0
0.01535	200	100	0	0	0	0	0	0	2	0
0.01536	200	100	0	0	0	0	0	0	2	0
0.01537	200	100	0	0	0	0	0	0	2	0
0.01538	200	100	0	0	0	0	0	0	2	0
0.01539	200	99	0	0	0	1	0	0	2	0
0.0154	200	100	0	0	0	0	0	0	2	0
0.01541	200	99	0	0	0	1	0	0	2	0
0.01542	200	100	0	0	0	0	0	0	2	0
0.01543	200	100	0	0	0	0	0	0	2	0
0.01544	200	99	0	0	0	1	0	0	2	0
0.01545	200	100	0	0	0	0	0	0	2	0
0.01546	200	100	0	0	0	0	0	0	2	0
0.01547	200	100	0	0	0	0	0	0	2	0
0.01548	200	100	0	0	0	0	0	0	2	0
0.01549	200	100	0	0	0	0	0	0	2	0
0.0155	200	100	0	0	0	0	0	0	2	0
0.01551	200	99	0	0	0	1	0	0	2	0
0.01552	200	100	0	0	0	0	0	0	2	0
0.01553	200	100	0	0	0	0	0	0	2	0
0.01554	200	99	0	0	0	1	0	0	2	0
0.01555	200	100	0	0	0	0	0	0	2	0
0.01556	200	99	0	0	0	1	0	0	2	0
0.01557	200	99	0	0	0	1	0	0	2	0
0.01558	200	100	0	0	0	0	0	0	2	0
0.01559	200	100	0	0	0	0	0	0	2	0
0.0156	200	100	0	0	0	0	0	0	2	0
0.01561	200	99	0	0	0	1	0	0	2	0
0.01562	200	100	0	0	0	0	0	0	2	0
0.01563	200	100	0	0	0	0	0	0	2	0
0.01564	200	100	0	0	0	0	0	0	2	0
0.01565	200	100	0	0	0	0	0	0	2	0
0.01566	200	99	0	0	0	1	0	0	2	0
0.01567	200	100	0	0	0	0	0	0	2	0
0.01568	200	99	0	0	0	1	0	0	2	0
0.01569	200	100	0	0	0	0	0	0	2	0
0.0157	200	99	0	0	0	1	0	0	2	0
0.01571	200	99	0	0	0	1	0	0	2	0
0.01572	200	100	0	0	0	0	0	0	2	0
0.01573	200	99	0	0	0	1	0	0	2	0
0.01574	200	100	0	0	0	0	0	0	2	0
0.01575	200	100	0	0	0	0	0	0	2	0
0.01576	200	99	0	0	0	1	0	0	2	0
0.01577	200	100	0	0	0	0	0	0	2	0
0.01578	200	99	0	0	0	1	0	0	2	0
0.01579	200	99	0	0	0	1	0	0	2	0
0.0158	200	100	0	0	0	0	0	0	2	0
0.01581	200	100	0	0	0	0	0	0	2	0
0.01582	200	99	0	0	0	1	0	0	2	0
0.01583	200	98	0	0	0	2	0	0	2	0
0.01584	200	100	0	0	0	0	0	0	2	0
0.01585	200	100	0	0	0	0	0	0	2	0
0.01586	199	98	0	0	0	2	0	0	2	0
0.01587	200	100	0	0	0	0	0	0	2	0
0.01588	200	100	0	0	0	0	0	0	2	0
0.01589	200	100	0	0	0	0	0	0	2	0
0.0159	200	100	0	0	0	0	0	0	2	0
0.01591	200	100	0	0	0	0	0	0	2	0
0.01592	200	100	0	0	0	0	0	0	2	0
0.01593	200	100	0	0	0	0	0	0	2	0
0.01594	200	100	0	0	0	0	0	0	2	0
0.01595	200	100	0	0	0	0	0	0	2	0
0.01596	200	100	0	0	0	0	0	0	2	0
0.01597	200	99	0	0	0	1	0	0	2	0
0.01598	200	100	0	0	0	0	0	0	2	0
0.01599	200	100	0	0	0	0	0	0	2	0
0.016	200	100	0	0	0	0	0	0	1	0
0.01601	200	100	0	0	0	0	0	0	2	0
0.01602	200	100	0	0	0	0	0	0	2	0
0.01603	200	100	0	0	0	0	0	0	2	0
0.01604	200	100	0	0	0	0	0	0	2	0
0.01605	200	100	0	0	0	0	0	0	2	0
0.01606	200	100	0	0	0	0	0	0	2	0
0.01607	200	99	0	0	0	1	0	0	2	0
0.01608	200	100	0	0	0	0	0	0	2	0
0.01609	200	100	0	0	0	0	0	0	2	0
0.0161	200	100	0	0	0	0	0	0	2	0
0.01611	200	100	0	0	0	0	0	0	2	0
0.01612	200	100	0	0	0	0	0	0	2	0
0.01613	200	100	0	0	0	0	0	0	2	0
0.01614	200	100	0	0	0	0	0	0	2	0
0.01615	200	100	0	0	0	0	0	0	2	0
0.01616	200	100	0	0	0	0	0	0	2	0
0.01617	200	100	0	0	0	0	0	0	2	0
0.01618	200	100	0	0	0	0	0	0	2	0
0.01619	200	100	0	0	0	0	0	0	2	0
0.0162	200	100	0	0	0	0	0	0	2	0
0.01621	200	100	0	0	0	0	0	0	2	0
0.01622	200	100	0	0	0	0	0	0	2	0
0.01623	200	100	0	0	0	0	0	0	2	0
0.01624	200	100	0	0	0	0	0	0	2	0
0.01625	200	100	0	0	0	0	0	0	2	0
0.01626	200	100	0	0	0	0	0	0	2	0
0.01627	200	100	0	0	0	0	0	0	2	0
0.01628	200	100	0	0	0	0	0	0	2	0
0.01629	200	100	0	0	0	0	0	0	2	0
0.0163	200	100	0	0	0	0	0	0	2	0
0.01631	200	100	0	0	0	0	0	0	2	0
0.01632	200	100	0	0	0	0	0	0	2	0
0.01633	200	100	0	0	0	0	0	0	2	0
0.01634	200	100	0	0	0	0	0	0	2	0
0.01635	200	100	0	0	0	0	0	0	2	0
0.01636	200	100	0	0	0	0	0	0	2	0
0.01637	200	100	0	0	0	0	0	0	2	0
0.01638	200	100	0	0	0	0	0	0	2	0
0.01639	200	100	0	0	0	0	0	0	2	0
0.0164	200	100	0	0	0	0	0	0	2	0
0.01641	200	99	0	0	0	1	0	0	2	0
0.01642	200	100	0	0	0	0	0	0	2	0
0.01643	200	100	0	0	0	0	0	0	2	0
0.01644	200	100	0	0	0	0	0	0	2	0
0.01645	200	100	0	0	0	0	0	0	2	0
0.01646	200	100	0	0	0	0	0	0	2	0
0.01647	200	100	0	0	0	0	0	0	2	0
0.01648	200	100	0	0	0	0	0	0	2	0
0.01649	200	100	0	0	0	0	0	0	2	0
0.0165	200	100	0	0	0	0	0	0	2	0
0.01651	200	99	0	0	0	1	0	0	2	0
0.01652	200	100	0	0	0	0	0	0	2	0
0.01653	200	100	0	0	0	0	0	0	2	0
0.01654	200	100	0	0	0	0	0	0	2	0
0.01655	200	100	0	0	0	0	0	0	2	0
0.01656	200	100	0	0	0	0	0	0	2	0
0.01657	200	100	0	0	0	0	0	0	2	0
0.01658	200	100	0	0	0	0	0	0	2	0
0.01659	200	100	0	0	0	0	0	0	2	0
0.0166	200	100	0	0	0	0	0	0	2	0
0.01661	200	100	0	0	0	0	0	0	2	0
0.01662	200	100	0	0	0	0	0	0	2	0
0.01663	200	100	0	0	0	0	0	0	2	0
0.01664	199	100	0	0	0	0	0	0	2	0
0.01665	199	100	0	0	0	0	0	0	2	0
0.01666	199	100	0	0	0	0	0	0	2	0
0.01667	200	100	0	0	0	0	0	0	2	0
0.01668	200	100	0	0	0	0	0	0	2	0
0.01669	200	100	0	0	0	0	0	0	2	0
0.0167	200	100	0	0	0	0	0	0	2	0
0.01671	200	100	0	0	0	0	0	0	2	0
0.01672	200	100	0	0	0	0	0	0	2	0
0.01673	200	100	0	0	0	0	0	0	2	0
0.01674	200	100	0	0	0	0	0	0	2	0
0.01675	200	100	0	0	0	0	0	0	2	0
0.01676	200	100	0	0	0	0	0	0	2	0
0.01677	200	100	0	0	0	0	0	0	2	0
0.01678	200	100	0	0	0	0	0	0	2	0
0.01679	200	99	0	0	0	1	0	0	2	0
0.0168	200	99	0	0	0	1	0	0	2	0
0.01681	200	99	0	0	0	1	0	0	2	0
0.01682	200	100	0	0	0	0	0	0	2	0
0.01683	200	100	0	0	0	0	0	0	2	0
0.01684	200	98	0	0	0	2	0	0	2	0
0.01685	200	100	0	0	0	0	0	0	2	0
0.01686	200	100	0	0	0	0	0	0	2	0
0.01687	200	100	0	0	0	0	0	0	2	0
0.01688	200	100	0	0	0	0	0	0	2	0
0.01689	200	100	0	0	0	0	0	0	2	0
0.0169	200	100	0	0	0	0	0	0	2	0
0.01691	200	99	0	0	0	1	0	0	2	0
0.01692	200	99	0	0	0	1	0	0	2	0
0.01693	200	99	0	0	0	1	0	0	2	0
0.01694	200	100	0	0	0	0	0	0	2	0
0.01695	200	100	0	0	0	0	0	0	2	0
0.01696	200	100	0	0	0	0	0	0	2	0
0.01697	200	100	0	0	0	0	0	0	2	0
0.01698	200	99	0	0	0	1	0	0	2	0
0.01699	200	99	0	0	0	1	0	0	2	0
0.017	200	99	0	0	0	1	0	0	2	0
0.01701	200	100	0	0	0	0	0	0	2	0
0.01702	200	99	0	0	0	1	0	0	2	0
0.01703	200	100	0	0	0	0	0	0	2	0
0.01704	200	100	0	0	0	0	0	0	2	0
0.01705	200	98	0	0	0	2	0	0	2	0
0.01706	200	100	0	0	0	0	0	0	2	0
0.01707	200	100	0	0	0	0	0	0	2	0
0.01708	200	100	0	0	0	0	0	0	2	0
0.01709	200	100	0	0	0	0	0	0	1	0
0.0171	200	100	0	0	0	0	0	0	1	0
0.01711	200	100	0	0	0	0	0	0	2	0
0.01712	200	100	0	0	0	0	0	0	2	0
0.01713	200	100	0	0	0	0	0	0	2	0
0.01714	200	100	0	0	0	0	0	0	2	0
0.01715	200	99	0	0	0	1	0	0	2	0
0.01716	200	100	0	0	0	0	0	0	2	0
0.01717	200	100	0	0	0	0	0	0	2	0
0.01718	200	100	0	0	0	0	0	0	2	0
0.01719	200	100	0	0	0	0	0	0	2	0
0.0172	200	100	0	0	0	0	0	0	2	0
0.01721	200	100	0	0	0	0	0	0	2	0
0.01722	200	100	0	0	0	0	0	0	2	0
0.01723	200	100	0	0	0	0	0	0	2	0
0.01724	200	100	0	0	0	0	0	0	2	0
0.01725	200	100	0	0	0	0	0	0	2	0
0.01726	200	100	0	0	0	0	0	0	2	0
0.01727	200	100	0	0	0	0	0	0	2	0
0.01728	200	99	0	0	0	1	0	0	2	0
0.01729	200	99	0	0	0	1	0	0	2	0
0.0173	200	100	0	0	0	0	0	0	2	0
0.01731	200	99	0	0	0	1	0	0	2	0
0.01732	200	100	0	0	0	0	0	0	2	0
0.01733	200	99	0	0	0	1	0	0	2	0
0.01734	200	99	0	0	0	1	0	0	2	0
0.01735	200	100	0	0	0	0	0	0	2	0
0.01736	200	99	0	0	0	1	0	0	2	0
0.01737	200	100	0	0	0	0	0	0	2	0
0.01738	200	99	0	0	0	1	0	0	2	0
0.01739	200	100	0	0	0	0	0	0	2	0
0.0174	199	100	0	0	0	0	0	0	2	0
0.01741	199	99	0	0	0	1	0	0	2	0
0.01742	200	100	0	0	0	0	0	0	2	0
0.01743	200	100	0	0	0	0	0	0	2	0
0.01744	200	100	0	0	0	0	0	0	2	0
0.01745	200	99	0	0	0	1	0	0	2	0
0.01746	200	100	0	0	0	0	0	0	2	0
0.01747	200	100	0	0	0	0	0	0	2	0
0.01748	200	100	0	0	0	0	0	0	2	0
0.01749	200	100	0	0	0	0	0	0	2	0
0.0175	200	100	0	0	0	0	0	0	2	0
0.01751	200	100	0	0	0	0	0	0	2	0
0.01752	200	100	0	0	0	0	0	0	2	0
0.01753	200	100	0	0	0	0	0	0	2	0
0.01754	200	100	0	0	0	0	0	0	2	0
0.01755	199	99	0	0	0	1	0	0	2	0
0.01756	199	99	0	0	0	1	0	0	2	0
0.01757	200	100	0	0	0	0	0	0	2	0
0.01758	200	100	0	0	0	0	0	0	2	0
0.01759	200	100	0	0	0	0	0	0	2	0
0.0176	200	100	0	0	0	0	0	0	2	0
0.01761	200	100	0	0	0	0	0	0	2	0
0.01762	200	100	0	0	0	0	0	0	2	0
0.01763	200	99	0	0	0	1	0	0	2	0
0.01764	200	100	0	0	0	0	0	0	2	0
0.01765	200	99	0	0	0	1	0	0	2	0
0.01766	200	100	0	0	0	0	0	0	2	0
0.01767	200	100	0	0	0	0	0	0	2	0
0.01768	200	100	0	0	0	0	0	0	2	0
0.01769	200	100	0	0	0	0	0	0	2	0
0.0177	200	100	0	0	0	0	0	0	2	0
0.01771	200	100	0	0	0	0	0	0	2	0
0.01772	200	100	0	0	0	0	0	0	2	0
0.01773	200	100	0	0	0	0	0	0	2	0
0.01774	200	100	0	0	0	0	0	0	2	0
0.01775	200	99	0	0	0	1	0	0	2	0
0.01776	200	100	0	0	0	0	0	0	2	0
0.01777	200	99	0	0	0	1	0	0	2	0
0.01778	200	99	0	0	0	1	0	0	2	0
0.01779	200	100	0	0	0	0	0	0	2	0
0.0178	200	99	0	0	0	1	0	0	2	0
0.01781	200	100	0	0	0	0	0	0	2	0
0.01782	200	100	0	0	0	0	0	0	2	0
0.01783	200	98	0	0	0	2	0	0	2	0
0.01784	200	99	0	0	0	1	0	0	2	0
0.01785	200	100	0	0	0	0	0	0	2	0
0.01786	200	99	0	0	0	1	0	0	2	0
0.01787	200	100	0	0	0	0	0	0	2	0
0.01788	200	99	0	0	0	1	0	0	2	0
0.01789	200	99	0	0	0	1	0	0	2	0
0.0179	200	99	0	0	0	1	0	0	2	0
0.01791	200	100	0	0	0	0	0	0	2	0
0.01792	200	100	0	0	0	0	0	0	2	0
0.01793	200	99	0	0	0	1	0	0	2	0
0.01794	200	100	0	0	0	0	0	0	2	0
0.01795	200	100	0	0	0	0	0	0	2	0
0.01796	200	100	0	0	0	0	0	0	2	0
0.01797	200	98	0	0	0	2	0	0	2	0
0.01798	200	99	0	0	0	1	0	0	2	0
0.01799	200	100	0	0	0	0	0	0	2	0
0.018	200	100	0	0	0	0	0	0	2	0
0.01801	200	100	0	0	0	0	0	0	2	0
0.01802	200	99	0	0	0	1	0	0	2	0
0.01803	200	100	0	0	0	0	0	0	2	0
0.01804	200	100	0	0	0	0	0	0	2	0
0.01805	200	100	0	0	0	0	0	0	2	0
0.01806	200	99	0	0	0	1	0	0	2	0
0.01807	200	100	0	0	0	0	0	0	2	0
0.01808	200	100	0	0	0	0	0	0	2	0
0.01809	200	99	0	0	0	1	0	0	2	0
0.0181	200	98	0	0	0	2	0	0	2	0
0.01811	200	100	0	0	0	0	0	0	2	0
0.01812	200	100	0	0	0	0	0	0	2	0
0.01813	200	99	0	0	0	1	0	0	2	0
0.01814	200	99	0	0	0	1	0	0	2	0
0.01815	200	99	0	0	0	1	0	0	2	0
0.01816	200	100	0	0	0	0	0	0	2	0
0.01817	200	99	0	0	0	1	0	0	2	0
0.01818	200	99	0	0	0	1	0	0	2	0
0.01819	199	100	0	0	0	0	0	0	2	0
0.0182	200	100	0	0	0	0	0	0	2	0
0.01821	200	99	0	0	0	1	0	0	2	0
0.01822	200	99	0	0	0	1	0	0	2	0
0.01823	200	99	0	0	0	1	0	0	2	0
0.01824	200	100	0	0	0	0	0	0	2	0
0.01825	200	99	0	0	0	1	0	0	2	0
0.01826	200	99	0	0	0	1	0	0	2	0
0.01827	200	100	0	0	0	0	0	0	2	0
0.01828	200	97	0	0	0	3	0	0	2	0
0.01829	200	100	0	0	0	0	0	0	2	0
0.0183	200	97	0	0	0	3	0	0	2	0
0.01831	200	99	0	0	0	1	0	0	2	0
0.01832	200	100	0	0	0	0	0	0	2	0
0.01833	200	99	0	0	0	1	0	0	2	0
0.01834	200	99	0	0	0	1	0	0	2	0
0.01835	200	99	0	0	0	1	0	0	2	0
0.01836	200	100	0	0	0	0	0	0	2	0
0.01837	200	100	0	0	0	0	0	0	2	0
0.01838	200	100	0	0	0	0	0	0	2	0
0.01839	200	100	0	0	0	0	0	0	2	0
0.0184	200	100	0	0	0	0	0	0	2	0
0.01841	200	99	0	0	0	1	0	0	2	0
0.01842	199	100	0	0	0	0	0	0	2	0
0.01843	199	99	0	0	0	1	0	0	2	0
0.01844	200	100	0	0	0	0	0	0	2	0
0.01845	200	99	0	0	0	1	0	0	2	0
0.01846	200	99	0	0	0	1	0	0	2	0
0.01847	200	100	0	0	0	0	0	0	2	0
0.01848	200	100	0	0	0	0	0	0	2	0
0.01849	200	100	0	0	0	0	0	0	2	0
0.0185	200	99	0	0	0	1	0	0	2	0
0.01851	200	100	0	0	0	0	0	0	2	0
0.01852	200	98	0	0	0	2	0	0	2	0
0.01853	200	99	0	0	0	1	0	0	2	0
0.01854	200	100	0	0	0	0	0	0	2	0
0.01855	200	100	0	0	0	0	0	0	2	0
0.01856	200	98	0	0	0	2	0	0	2	0
0.01857	200	100	0	0	0	0	0	0	2	0
0.01858	200	99	0	0	0	1	0	0	2	0
0.01859	200	99	0	0	0	1	0	0	2	0
0.0186	200	100	0	0	0	0	0	0	2	0
0.01861	200	99	0	0	0	1	0	0	2	0
0.01862	200	100	0	0	0	0	0	0	2	0
0.01863	200	100	0	0	0	0	0	0	2	0
0.01864	200	100	0	0	0	0	0	0	2	0
0.01865	200	99	0	0	0	1	0	0	2	0
0.01866	200	100	0	0	0	0	0	0	2	0
0.01867	200	100	0	0	0	0	0	0	2	0
0.01868	200	99	0	0	0	1	0	0	2	0
0.01869	200	99	0	0	0	1	0	0	2	0
0.0187	200	100	0	0	0	0	0	0	2	0
0.01871	200	100	0	0	0	0	0	0	2	0
0.01872	200	100	0	0	0	0	0	0	2	0
0.01873	200	100	0	0	0	0	0	0	2	0
0.01874	200	99	0	0	0	1	0	0	2	0
0.01875	200	100	0	0	0	0	0	0	2	0
0.01876	198	100	0	0	0	0	0	0	2	0
0.01877	198	100	0	0	0	0	0	0	2	0
0.01878	198	100	0	0	0	0	0	0	2	0
0.01879	200	100	0	0	0	0	0	0	2	0
0.0188	200	100	0	0	0	0	0	0	2	0
0.01881	200	100	0	0	0	0	0	0	2	0
0.01882	200	99	0	0	0	1	0	0	2	0
0.01883	200	99	0	0	0	1	0	0	2	0
0.01884	200	99	0	0	0	1	0	0	2	0
0.01885	200	99	0	0	0	1	0	0	2	0
0.01886	200	100	0	0	0	0	0	0	2	0
0.01887	200	100	0	0	0	0	0	0	2	0
0.01888	200	99	0	0	0	1	0	0	2	0
0.01889	200	100	0	0	0	0	0	0	2	0
0.0189	200	100	0	0	0	0	0	0	2	0
0.01891	200	98	0	0	0	2	0	0	2	0
0.01892	200	99	0	0	0	1	0	0	2	0
0.01893	200	100	0	0	0	0	0	0	2	0
0.01894	200	100	0	0	0	0	0	0	2	0
0.01895	200	98	0	0	0	2	0	0	2	0
0.01896	200	100	0	0	0	0	0	0	2	0
0.01897	200	100	0	0	0	0	0	0	2	0
0.01898	200	100	0	0	0	0	0	0	2	0
0.01899	200	100	0	0	0	0	0	0	2	0
0.019	200	100	0	0	0	0	0	0	2	0
0.01901	200	100	0	0	0	0	0	0	2	0
0.01902	200	98	0	0	0	2	0	0	2	0
0.01903	200	100	0	0	0	0	0	0	2	0
0.01904	200	100	0	0	0	0	0	0	2	0
0.01905	200	100	0	0	0	0	0	0	2	0
0.01906	200	100	0	0	0	0	0	0	2	0
0.01907	200	99	0	0	0	1	0	0	2	0
0.01908	200	100	0	0	0	0	0	0	2	0
0.01909	200	100	0	0	0	0	0	0	2	0
0.0191	200	100	0	0	0	0	0	0	2	0
0.01911	200	100	0	0	0	0	0	0	2	0
0.01912	200	99	0	0	0	1	0	0	2	0
0.01913	200	100	0	0	0	0	0	0	2	0
0.01914	200	99	0	0	0	1	0	0	2	0
0.01915	200	100	0	0	0	0	0	0	2	0
0.01916	200	98	0	0	0	2	0	0	2	0
0.01917	200	99	0	0	0	1	0	0	2	0
0.01918	200	100	0	0	0	0	0	0	2	0
0.01919	200	99	0	0	0	1	0	0	2	0
0.0192	200	100	0	0	0	0	0	0	2	0
0.01921	200	99	0	0	0	1	0	0	2	0
0.01922	200	100	0	0	0	0	0	0	2	0
0.01923	200	100	0	0	0	0	0	0	2	0
0.01924	200	100	0	0	0	0	0	0	2	0
0.01925	200	99	0	0	0	1	0	0	2	0
0.01926	200	100	0	0	0	0	0	0	2	0
0.01927	200	100	0	0	0	0	0	0	2	0
0.01928	200	99	0	0	0	1	0	0	2	0
0.01929	200	100	0	0	0	0	0	0	2	0
0.0193	200	100	0	0	0	0	0	0	2	0
0.01931	200	100	0	0	0	0	0	0	2	0
0.01932	200	100	0	0	0	0	0	0	2	0
0.01933	200	100	0	0	0	0	0	0	2	0
0.01934	200	100	0	0	0	0	0	0	2	0
0.01935	200	99	0	0	0	1	0	0	2	0
0.01936	200	100	0	0	0	0	0	0	2	0
0.01937	200	100	0	0	0	0	0	0	2	0
0.01938	200	100	0	0	0	0	0	0	2	0
0.01939	200	99	0	0	0	1	0	0	2	0
0.0194	200	100	0	0	0	0	0	0	2	0
0.01941	200	99	0	0	0	1	0	0	2	0
0.01942	200	100	0	0	0	0	0	0	2	0
0.01943	200	100	0	0	0	0	0	0	2	0
0.01944	200	100	0	0	0	0	0	0	2	0
0.01945	200	99	0	0	0	1	0	0	2	0
0.01946	200	100	0	0	0	0	0	0	2	0
0.01947	200	100	0	0	0	0	0	0	2	0
0.01948	200	99	0	0	0	1	0	0	2	0
0.01949	200	100	0	0	0	0	0	0	2	0
0.0195	200	100	0	0	0	0	0	0	2	0
0.01951	200	98	0	0	0	2	0	0	2	0
0.01952	200	99	0	0	0	1	0	0	2	0
0.01953	200	100	0	0	0	0	0	0	2	0
0.01954	200	100	0	0	0	0	0	0	2	0
0.01955	200	100	0	0	0	0	0	0	2	0
0.01956	200	99	0	0	0	1	0	0	2	0
0.01957	200	99	0	0	0	1	0	0	2	0
0.01958	200	100	0	0	0	0	0	0	2	0
0.01959	200	100	0	0	0	0	0	0	2	0
0.0196	200	100	0	0	0	0	0	0	2	0
0.01961	200	100	0	0	0	0	0	0	2	0
0.01962	200	100	0	0	0	0	0	0	2	0
0.01963	200	100	0	0	0	0	0	0	2	0
0.01964	200	100	0	0	0	0	0	0	2	0
0.01965	200	99	0	0	0	1	0	0	2	0
0.01966	200	100	0	0	0	0	0	0	2	0
0.01967	200	99	0	0	0	1	0	0	2	0
0.01968	200	100	0	0	0	0	0	0	2	0
0.01969	200	100	0	0	0	0	0	0	2	0
0.0197	200	100	0	0	0	0	0	0	2	0
0.01971	200	99	0	0	0	1	0	0	2	0
0.01972	200	100	0	0	0	0	0	0	2	0
0.01973	200	100	0	0	0	0	0	0	2	0
0.01974	200	100	0	0	0	0	0	0	2	0
0.01975	200	100	0	0	0	0	0	0	2	0
0.01976	200	99	0	0	0	1	0	0	2	0
0.01977	200	100	0	0	0	0	0	0	2	0
0.01978	200	100	0	0	0	0	0	0	2	0
0.01979	200	99	0	0	0	1	0	0	2	0
0.0198	200	99	0	0	0	1	0	0	2	0
0.01981	200	100	0	0	0	0	0	0	2	0
0.01982	200	100	0	0	0	0	0	0	2	0
0.01983	200	100	0	0	0	0	0	0	2	0
0.01984	200	100	0	0	0	0	0	0	2	0
0.01985	200	99	0	0	0	1	0	0	2	0
0.01986	200	100	0	0	0	0	0	0	2	0
0.01987	200	100	0	0	0	0	0	0	2	0
0.01988	200	100	0	0	0	0	0	0	2	0
0.01989	200	100	0	0	0	0	0	0	2	0
0.0199	200	100	0	0	0	0	0	0	2	0
0.01991	200	100	0	0	0	0	0	0	2	0
0.01992	200	100	0	0	0	0	0	0	1	0
0.01993	200	100	0	0	0	0	0	0	2	0
0.01994	200	100	0	0	0	0	0	0	2	0
0.01995	200	100	0	0	0	0	0	0	2	0
0.01996	200	99	0	0	0	1	0	0	2	0
0.01997	200	100	0	0	0	0	0	0	2	0
0.01998	200	98	0	0	0	2	0	0	2	0
[truncated: 98,003 more rows]

## Sheet: Fig. S2.
Time (ps)	Etot (eV)	Temperature (K)
0	-0.6	100
0.01	-0.6	424.451
0.02	-0.6	304.955
0.03	-0.61	2027.19
0.04	-0.61	849.323
0.05	-0.62	3269.84
0.06	-0.61	1570.79
0.07	-0.61	3323.74
0.08	-0.61	2467
0.09	-0.61	2699.47
0.1	-0.61	3268.13
0.11	-0.61	1848.71
0.12	-0.61	3308.81
0.13	-0.6	1032.55
0.14	-0.61	2299.91
0.15	-0.6	522.642
0.16	-0.6	1168.34
0.17	-0.6	418.936
0.18	-0.6	929.974
0.19	-0.6	642.246
0.2	-0.61	1818.66
0.21	-0.61	1058.56
0.22	-0.61	2884.72
0.23	-0.61	1689.51
0.24	-0.61	3229.99
0.25	-0.61	2401.48
0.26	-0.61	2782.03
0.27	-0.61	2962.78
0.28	-0.61	2029.57
0.29	-0.61	3013.02
0.3	-0.61	1354.49
0.31	-0.61	2626.57
0.32	-0.6	916.537
0.33	-0.61	1851.31
0.34	-0.61	811.252
0.35	-0.61	1594.59
0.36	-0.61	984.759
0.37	-0.61	1837.05
0.38	-0.61	1363.83
0.39	-0.61	2524.97
0.4	-0.61	2027.96
0.41	-0.61	2859.01
0.42	-0.61	2422.43
0.43	-0.61	2544.41
0.44	-0.61	2502.19
0.45	-0.61	2014.25
0.46	-0.61	2542.79
0.47	-0.61	1468.51
0.48	-0.61	2428.37
0.49	-0.61	1161.58
0.5	-0.61	2234.82
0.51	-0.61	1215.74
0.52	-0.61	2371.01
0.53	-0.61	1588.16
0.54	-0.61	2509.16
0.55	-0.61	2035.63
0.56	-0.61	2382.58
0.57	-0.61	2327.11
0.58	-0.61	2176.64
0.59	-0.61	2246.03
0.6	-0.61	1818.15
0.61	-0.61	2148.75
0.62	-0.61	1485.48
0.63	-0.61	2195.45
0.64	-0.61	1381.35
0.65	-0.61	2242.32
0.66	-0.61	1399.85
0.67	-0.61	2194.87
0.68	-0.61	1652.71
0.69	-0.61	2382.98
0.7	-0.61	2001.18
0.71	-0.61	2526.8
0.72	-0.61	2293.56
0.73	-0.61	2295.02
0.74	-0.61	2315.97
0.75	-0.61	1845.05
0.76	-0.61	2187.23
0.77	-0.61	1564.56
0.78	-0.61	2084.7
0.79	-0.61	1523.45
0.8	-0.61	1996.63
0.81	-0.61	1598.53
0.82	-0.61	2267.7
0.83	-0.61	1929.32
0.84	-0.61	2422.78
0.85	-0.61	2016.51
0.86	-0.61	2352.83
0.87	-0.61	2322.55
0.88	-0.61	2233.43
0.89	-0.61	2300.14
0.9	-0.61	1982.73
0.91	-0.61	2236.84
0.92	-0.61	1800.06
0.93	-0.61	2036.31
0.94	-0.61	1821.01
0.95	-0.61	2079.01
0.96	-0.61	1761.38
0.97	-0.61	2195.54
0.98	-0.61	1861.91
0.99	-0.61	2183.09
1	-0.61	2175.95
1.01	-0.61	2074.66
1.02	-0.61	2320.19
1.03	-0.61	2104.22
1.04	-0.61	2345.04
1.05	-0.61	2093.63
1.06	-0.61	2372.04
1.07	-0.61	2052.73
1.08	-0.61	2362.61
1.09	-0.61	2095.46
1.1	-0.61	2336.27
1.11	-0.61	2223.55
1.12	-0.61	2320.26
1.13	-0.61	2279.58
1.14	-0.61	2405.17
1.15	-0.61	2372.13
1.16	-0.61	2185.62
1.17	-0.61	2427.44
1.18	-0.61	1894.15
1.19	-0.61	2141.28
1.2	-0.61	1889.51
1.21	-0.61	2069.07
1.22	-0.61	2046.92
1.23	-0.61	1928.15
1.24	-0.61	1989.57
1.25	-0.61	1952.73
1.26	-0.61	2104
1.27	-0.61	2178.46
1.28	-0.61	2293.4
1.29	-0.61	2290
1.3	-0.61	2304.93
1.31	-0.61	2330.01
1.32	-0.61	2016.62
1.33	-0.61	2085.16
1.34	-0.61	1779.76
1.35	-0.61	1991.62
1.36	-0.61	1714.93
1.37	-0.61	2015.07
1.38	-0.61	1920.21
1.39	-0.61	2187.73
1.4	-0.61	2352.2
1.41	-0.61	2243.84
1.42	-0.61	2599.06
1.43	-0.61	2357.66
1.44	-0.61	2500.44
1.45	-0.61	2309.66
1.46	-0.61	2265.5
1.47	-0.61	2203.04
1.48	-0.61	2334.2
1.49	-0.61	2253.41
1.5	-0.61	2508.76
1.51	-0.61	2165.96
1.52	-0.61	2389.36
1.53	-0.61	2051.31
1.54	-0.61	2165.54
1.55	-0.61	1826.25
1.56	-0.61	1819.36
1.57	-0.61	1797.1
1.58	-0.61	1858.28
1.59	-0.61	1983.73
1.6	-0.61	2101.47
1.61	-0.61	2029.95
1.62	-0.61	2252.4
1.63	-0.61	1926.61
1.64	-0.61	2174.34
1.65	-0.61	2049.51
1.66	-0.61	2295.23
1.67	-0.61	2266.57
1.68	-0.61	2121.85
1.69	-0.61	2408.24
1.7	-0.61	2007.26
1.71	-0.61	2548.83
1.72	-0.61	1932.31
1.73	-0.61	2205.34
1.74	-0.61	2042.29
1.75	-0.61	2074.13
1.76	-0.61	2080.21
1.77	-0.61	2094.17
1.78	-0.61	2062.49
1.79	-0.61	2150.31
1.8	-0.61	2328.63
1.81	-0.61	2233.44
1.82	-0.61	2311.45
1.83	-0.61	2311.93
1.84	-0.61	2235.96
1.85	-0.61	2283.77
1.86	-0.61	2307.76
1.87	-0.61	2132.1
1.88	-0.61	2238.16
1.89	-0.61	1934.6
1.9	-0.61	2314.68
1.91	-0.61	2216.62
1.92	-0.61	2529.65
1.93	-0.61	2298.75
1.94	-0.61	2728.38
1.95	-0.61	2248.73
1.96	-0.61	2610.65
1.97	-0.61	2086.81
1.98	-0.61	2334.11
1.99	-0.61	2082.98
2	-0.61	2297.27
2.01	-0.61	2114.92
2.02	-0.61	2072.97
2.03	-0.61	2188.47
2.04	-0.61	2108.17
2.05	-0.61	2219.65
2.06	-0.61	2191.35
2.07	-0.61	2445.18
2.08	-0.61	2628.2
2.09	-0.61	2727.04
2.1	-0.61	2652.09
2.11	-0.61	2779.84
2.12	-0.61	2743.78
2.13	-0.61	2858.93
2.14	-0.61	2439.67
2.15	-0.61	2427.25
2.16	-0.61	2404.47
2.17	-0.61	2502.41
2.18	-0.61	2368.42
2.19	-0.61	2300.05
2.2	-0.61	2396.52
2.21	-0.61	2111.93
2.22	-0.61	2405.6
2.23	-0.61	2149.08
2.24	-0.61	2299.56
2.25	-0.61	2246.76
2.26	-0.61	2364.12
2.27	-0.61	2187.81
2.28	-0.61	2269.28
2.29	-0.61	2124.45
2.3	-0.61	2253.88
2.31	-0.61	2304.45
2.32	-0.61	2312.24
2.33	-0.61	2581.91
2.34	-0.61	2462.15
2.35	-0.61	2608.39
2.36	-0.61	2375.84
2.37	-0.61	2385.36
2.38	-0.61	2518.99
2.39	-0.61	2378.27
2.4	-0.61	2469.31
2.41	-0.61	2327.87
2.42	-0.61	2534.58
2.43	-0.61	2472.98
2.44	-0.61	2626.11
2.45	-0.61	2381.17
2.46	-0.61	2699.59
2.47	-0.61	2581.45
2.48	-0.61	2615.57
2.49	-0.61	2485.31
2.5	-0.61	2523.82
2.51	-0.61	2380.39
2.52	-0.61	2515.26
2.53	-0.61	2316.2
2.54	-0.61	2641.9
2.55	-0.61	2282.01
2.56	-0.61	2409.1
2.57	-0.61	2298.72
2.58	-0.61	2334.73
2.59	-0.61	2244.14
2.6	-0.61	2310.26
2.61	-0.61	2381.13
2.62	-0.61	2352.78
2.63	-0.61	2585.06
2.64	-0.61	2481.29
2.65	-0.61	2742.12
2.66	-0.61	2623.97
2.67	-0.61	2748.86
2.68	-0.61	2473.99
2.69	-0.61	2637.09
2.7	-0.61	2412.11
2.71	-0.61	2419.78
2.72	-0.61	2280.91
2.73	-0.61	2489.36
2.74	-0.61	2459.01
2.75	-0.61	2582.41
2.76	-0.61	2497.55
2.77	-0.61	2411.69
2.78	-0.61	2298.54
2.79	-0.61	2434.98
2.8	-0.61	2315.73
2.81	-0.61	2654.99
2.82	-0.61	2359.68
2.83	-0.61	2593.9
2.84	-0.61	2299.78
2.85	-0.61	2265.64
2.86	-0.61	2469.6
2.87	-0.61	2624.72
2.88	-0.61	2604.02
2.89	-0.61	2544.11
2.9	-0.61	2645.64
2.91	-0.61	2518.02
2.92	-0.61	2690.43
2.93	-0.61	2454.13
2.94	-0.61	2654.31
2.95	-0.61	2462.57
2.96	-0.61	2610.65
2.97	-0.61	2399.54
2.98	-0.61	2278.09
2.99	-0.61	2170.04
3	-0.61	2341.52
3.01	-0.61	2282.2
3.02	-0.61	2240.48
3.03	-0.61	1990.57
3.04	-0.61	2462.82
3.05	-0.61	2679.27
3.06	-0.61	2422.78
3.07	-0.61	2495.65
3.08	-0.61	2449.35
3.09	-0.61	2706.05
3.1	-0.61	2592.8
3.11	-0.61	2597.97
3.12	-0.61	2572.44
3.13	-0.61	2650.12
3.14	-0.61	2835.11
3.15	-0.61	2749.99
3.16	-0.61	2567.79
3.17	-0.61	2650.79
3.18	-0.61	2578.19
3.19	-0.61	2578.26
3.2	-0.61	2612.53
3.21	-0.61	2450.74
3.22	-0.61	2443.5
3.23	-0.61	2464.13
3.24	-0.61	2516.66
3.25	-0.61	2441.38
3.26	-0.61	2779.98
3.27	-0.61	2549.5
3.28	-0.61	2571.37
3.29	-0.61	2398.42
3.3	-0.61	2662.08
3.31	-0.61	2565.74
3.32	-0.61	2738.96
3.33	-0.61	2491.68
3.34	-0.61	2588.6
3.35	-0.61	2377.68
3.36	-0.61	2581.56
3.37	-0.61	2384.8
3.38	-0.61	2395.84
3.39	-0.61	2827.64
3.4	-0.61	2704.14
3.41	-0.61	2686.31
3.42	-0.61	2792.07
3.43	-0.61	2844.5
3.44	-0.61	2570.62
3.45	-0.61	2510.04
3.46	-0.61	2657.52
3.47	-0.61	2244.19
3.48	-0.61	2535.81
3.49	-0.61	2394.43
3.5	-0.61	2565.51
3.51	-0.61	2612.91
3.52	-0.61	2513.39
3.53	-0.61	2490.67
3.54	-0.61	2515.31
3.55	-0.61	2578.92
3.56	-0.61	2578.43
3.57	-0.61	2528.5
3.58	-0.61	2532.34
3.59	-0.61	2458.89
3.6	-0.61	2594.3
3.61	-0.61	2339.85
3.62	-0.61	2298.31
3.63	-0.61	2402.51
3.64	-0.61	2468.55
3.65	-0.61	2396.81
3.66	-0.61	2505.79
3.67	-0.61	2481.61
3.68	-0.61	2587.04
3.69	-0.61	2416.86
3.7	-0.61	2449.57
3.71	-0.61	2390.36
3.72	-0.61	2532.43
3.73	-0.61	2608.21
3.74	-0.61	2683.02
3.75	-0.61	2828.3
3.76	-0.61	2647.88
3.77	-0.61	2618.67
3.78	-0.61	2574.43
3.79	-0.61	2785.95
3.8	-0.61	2587.59
3.81	-0.61	2785.62
3.82	-0.61	2677.47
3.83	-0.61	2707.49
3.84	-0.61	2561.22
3.85	-0.61	2608.29
3.86	-0.61	2321.82
3.87	-0.61	2271.89
3.88	-0.61	2244.47
3.89	-0.61	2312.98
3.9	-0.61	2446.37
3.91	-0.61	2575.61
3.92	-0.61	2654.62
3.93	-0.61	2625.57
3.94	-0.61	2577.08
3.95	-0.61	2562.07
3.96	-0.61	2601.79
3.97	-0.61	2595.41
3.98	-0.61	2441.4
3.99	-0.61	2454.72
4	-0.61	2722.23
4.01	-0.61	2694.52
4.02	-0.61	2667.38
4.03	-0.61	2513.96
4.04	-0.61	2525.76
4.05	-0.61	2599.96
4.06	-0.61	2709.86
4.07	-0.61	2791.64
4.08	-0.61	2688.62
4.09	-0.61	2782.42
4.1	-0.61	2512.39
4.11	-0.61	2439.58
4.12	-0.61	2593.1
4.13	-0.61	2601.83
4.14	-0.61	2799.81
4.15	-0.61	2726.15
4.16	-0.61	2940.19
4.17	-0.61	2746.82
4.18	-0.61	2476.05
4.19	-0.61	2524.9
4.2	-0.61	2578.64
4.21	-0.61	2826.72
4.22	-0.61	2522.72
4.23	-0.61	2599.91
4.24	-0.61	2517.85
4.25	-0.61	2251.72
4.26	-0.61	2477.45
4.27	-0.61	2371.39
4.28	-0.61	2478.52
4.29	-0.61	2397.75
4.3	-0.61	2503.87
4.31	-0.61	2623.36
4.32	-0.61	2701.59
4.33	-0.61	2787.93
4.34	-0.61	2598.52
4.35	-0.61	2674.5
4.36	-0.61	2575.03
4.37	-0.61	2614.17
4.38	-0.61	2637.04
4.39	-0.61	2750.96
4.4	-0.61	2652.25
4.41	-0.61	2788.34
4.42	-0.61	2665.64
4.43	-0.61	2646.46
4.44	-0.61	2853.78
4.45	-0.61	2782.63
4.46	-0.61	2771.28
4.47	-0.61	2932.54
4.48	-0.61	2970.58
4.49	-0.61	2705.37
4.5	-0.61	2665.89
4.51	-0.61	2731.2
4.52	-0.61	3022.39
4.53	-0.61	2748.1
4.54	-0.61	2641.87
4.55	-0.61	2717.98
4.56	-0.61	2668.82
4.57	-0.61	2858.92
4.58	-0.61	2865.7
4.59	-0.61	2659.07
4.6	-0.61	2758.36
4.61	-0.61	2972.41
4.62	-0.61	2752.36
4.63	-0.61	2984.5
4.64	-0.61	2857.57
4.65	-0.61	3126.13
4.66	-0.61	3004.19
4.67	-0.61	3083.67
4.68	-0.61	2526.98
4.69	-0.61	2671.39
4.7	-0.61	2705.99
4.71	-0.61	2993.21
4.72	-0.61	2985.74
4.73	-0.61	2981.69
4.74	-0.61	2735.31
4.75	-0.61	3010.03
4.76	-0.61	2910.4
4.77	-0.61	3072.36
4.78	-0.61	2964.85
4.79	-0.61	3055.85
4.8	-0.61	2975.13
4.81	-0.61	2802.18
4.82	-0.61	2984.33
4.83	-0.61	2839.44
4.84	-0.61	3035.18
4.85	-0.61	2652.59
4.86	-0.61	2859.13
4.87	-0.61	2678.42
4.88	-0.61	2964.91
4.89	-0.61	2624.69
4.9	-0.61	2892.55
4.91	-0.61	2715.6
4.92	-0.61	2843.92
4.93	-0.61	2627.17
4.94	-0.61	2845.09
4.95	-0.61	2722.82
4.96	-0.61	2730.08
4.97	-0.61	2886.83
4.98	-0.61	2814.36
4.99	-0.61	2493.16
5	-0.61	2569.16
5.01	-0.61	2614.91
5.02	-0.61	2604.45
5.03	-0.61	2789.77
5.04	-0.61	2873.28
5.05	-0.61	2754.28
5.06	-0.61	2643.53
5.07	-0.61	2537.82
5.08	-0.61	2703.82
5.09	-0.61	2896.78
5.1	-0.61	2673.98
5.11	-0.61	2831.21
5.12	-0.61	2757.91
5.13	-0.61	2751.69
5.14	-0.61	2888.95
5.15	-0.61	2678.56
5.16	-0.61	2618.92
5.17	-0.61	2652.33
5.18	-0.61	2837.63
5.19	-0.61	2599.85
5.2	-0.61	2840.14
5.21	-0.61	2563.36
5.22	-0.61	2914.49
5.23	-0.61	2808.89
5.24	-0.61	2817.5
5.25	-0.61	2690.45
5.26	-0.61	2732.64
5.27	-0.61	2664.64
5.28	-0.61	2766.54
5.29	-0.61	2667.16
5.3	-0.61	2699.29
5.31	-0.61	2649.46
5.32	-0.61	2688.66
5.33	-0.61	2849.13
5.34	-0.61	2898.18
5.35	-0.61	2898.35
5.36	-0.61	2831.06
5.37	-0.61	2798.45
5.38	-0.61	2796.34
5.39	-0.61	2508.29
5.4	-0.61	2761.48
5.41	-0.61	2897.41
5.42	-0.61	2579.47
5.43	-0.61	2723.26
5.44	-0.61	2672.62
5.45	-0.61	2494.48
5.46	-0.61	2562.56
5.47	-0.61	2769.82
5.48	-0.61	3050.27
5.49	-0.61	2757.04
5.5	-0.61	2825.49
5.51	-0.61	3067.46
5.52	-0.61	3122.16
5.53	-0.61	2782.43
5.54	-0.61	2929.25
5.55	-0.61	2931.07
5.56	-0.61	2741.46
5.57	-0.61	2745.13
5.58	-0.61	3027.63
5.59	-0.61	3074.62
5.6	-0.61	2893.93
5.61	-0.61	3159.4
5.62	-0.61	2979.89
5.63	-0.61	2899.25
5.64	-0.61	2548.34
5.65	-0.61	2556.64
5.66	-0.61	2795.75
5.67	-0.61	2622.59
5.68	-0.61	2662.57
5.69	-0.61	2436.69
5.7	-0.61	2587.87
5.71	-0.61	2655.85
5.72	-0.61	2725.85
5.73	-0.61	2797.36
5.74	-0.61	2687.67
5.75	-0.61	2986.45
5.76	-0.61	2664.74
5.77	-0.61	2809.31
5.78	-0.61	2864.77
5.79	-0.61	2836.29
5.8	-0.61	2866.35
5.81	-0.61	2673.55
5.82	-0.61	2580.41
5.83	-0.61	2617.94
5.84	-0.61	2524.6
5.85	-0.61	2505.32
5.86	-0.61	2644.06
5.87	-0.61	2893.9
5.88	-0.61	2839.02
5.89	-0.61	2674.26
5.9	-0.61	2680.48
5.91	-0.61	2764.92
5.92	-0.61	2783.78
5.93	-0.61	2610.39
5.94	-0.61	2598.85
5.95	-0.61	2643.3
5.96	-0.61	2824.22
5.97	-0.61	2542.94
5.98	-0.61	2851.73
5.99	-0.61	2664.57
6	-0.61	2510.82
6.01	-0.61	2352.33
6.02	-0.61	2714.2
6.03	-0.61	2977.45
6.04	-0.61	2667.8
6.05	-0.61	2745.09
6.06	-0.61	2985.39
6.07	-0.61	2710.74
6.08	-0.61	2840.7
6.09	-0.61	2610.25
6.1	-0.61	2738.49
6.11	-0.61	2853.04
6.12	-0.61	2798.58
6.13	-0.61	2974.67
6.14	-0.61	3096.7
6.15	-0.61	2819.95
6.16	-0.61	2916.57
6.17	-0.61	2959.31
6.18	-0.61	2872.58
6.19	-0.61	3020.55
6.2	-0.61	2644.98
6.21	-0.61	2994.06
6.22	-0.61	2855.79
6.23	-0.61	2924.06
6.24	-0.61	3011.73
6.25	-0.61	3285.84
6.26	-0.61	2978.63
6.27	-0.61	3326.51
6.28	-0.61	3424.6
6.29	-0.61	3018.77
6.3	-0.61	3016.04
6.31	-0.61	2970.6
6.32	-0.61	3060.89
6.33	-0.61	3257.2
6.34	-0.61	3318.4
6.35	-0.61	3282.87
6.36	-0.61	3138.75
6.37	-0.61	3263.59
6.38	-0.61	3321.09
6.39	-0.61	3146.54
6.4	-0.61	3003.66
6.41	-0.61	3128.05
6.42	-0.61	3167.94
6.43	-0.61	3065.18
6.44	-0.61	3029.25
6.45	-0.61	2897.85
6.46	-0.61	2845.77
6.47	-0.61	3057.43
6.48	-0.61	3059.03
6.49	-0.61	2846.39
6.5	-0.61	2859.47
6.51	-0.61	3001.7
6.52	-0.61	2852.7
6.53	-0.61	3151.23
6.54	-0.61	2969.68
6.55	-0.61	3025.23
6.56	-0.61	2778.64
6.57	-0.61	3001.63
6.58	-0.61	3054.28
6.59	-0.61	2802.58
6.6	-0.61	2977.77
6.61	-0.61	3002.2
6.62	-0.61	2868.79
6.63	-0.61	2991.62
6.64	-0.61	2953.7
6.65	-0.61	2837.09
6.66	-0.61	3041.66
6.67	-0.61	2814.33
6.68	-0.61	2870.29
6.69	-0.61	2747.61
6.7	-0.61	2690.11
6.71	-0.61	2965.73
6.72	-0.61	2939.05
6.73	-0.61	2682.12
6.74	-0.61	2783.09
6.75	-0.61	2776.35
6.76	-0.61	2961.24
6.77	-0.61	2664.85
6.78	-0.61	3019.82
6.79	-0.61	2922.92
6.8	-0.61	3004.82
6.81	-0.61	2882.35
6.82	-0.61	2886.43
6.83	-0.61	2826.37
6.84	-0.61	2961.85
6.85	-0.61	3071.8
6.86	-0.61	2937.17
6.87	-0.61	2871.69
6.88	-0.61	3068.36
6.89	-0.61	2903.79
6.9	-0.61	2876.84
6.91	-0.61	2700.22
6.92	-0.61	2718.17
6.93	-0.61	2762.58
6.94	-0.61	2870.25
6.95	-0.61	2451.02
6.96	-0.61	2896.52
6.97	-0.61	2742.22
6.98	-0.61	2721.3
6.99	-0.61	2857.27
7	-0.61	2973.44
7.01	-0.61	3122.53
7.02	-0.61	2938.2
7.03	-0.61	2799.42
7.04	-0.61	2892.57
7.05	-0.61	2824.4
7.06	-0.61	2830.71
7.07	-0.61	2576.49
7.08	-0.61	2642.8
7.09	-0.61	2689.28
7.1	-0.61	2697.21
7.11	-0.61	2892.41
7.12	-0.61	2871.27
7.13	-0.61	2646.1
7.14	-0.61	2788.32
7.15	-0.61	2826.13
7.16	-0.61	3103.22
7.17	-0.61	2758.76
7.18	-0.61	2873.7
7.19	-0.61	2888.71
7.2	-0.61	3074.92
7.21	-0.61	2922.49
7.22	-0.61	3007.67
7.23	-0.61	2934.49
7.24	-0.61	3088.01
7.25	-0.61	2946.64
7.26	-0.61	2856.42
7.27	-0.61	2883.12
7.28	-0.61	2994.35
7.29	-0.61	2889.12
7.3	-0.61	2700.91
7.31	-0.61	2934.46
7.32	-0.61	2917.75
7.33	-0.61	2916.35
7.34	-0.61	2697.75
7.35	-0.61	2913
7.36	-0.61	2860.37
7.37	-0.61	2876.81
7.38	-0.61	2788.65
7.39	-0.61	2791.01
7.4	-0.61	2698.7
7.41	-0.61	2871.12
7.42	-0.61	2721.17
7.43	-0.61	2861.9
7.44	-0.61	2897.78
7.45	-0.61	2773.39
7.46	-0.61	2938.49
7.47	-0.61	2676.94
7.48	-0.61	2840.91
7.49	-0.61	2844.31
7.5	-0.61	2837.34
7.51	-0.61	3012.98
7.52	-0.61	2831.36
7.53	-0.61	2687.56
7.54	-0.61	2563.76
7.55	-0.61	2946.38
7.56	-0.61	2982.5
7.57	-0.61	2824.41
7.58	-0.61	2852.39
7.59	-0.61	2733.54
7.6	-0.61	2784.45
7.61	-0.61	2876.29
7.62	-0.61	2736.54
7.63	-0.61	2742.82
7.64	-0.61	2857.56
7.65	-0.61	2953.35
7.66	-0.61	2530.79
7.67	-0.61	2943.42
7.68	-0.61	2625.05
7.69	-0.61	2756.22
7.7	-0.61	2914.64
7.71	-0.61	2895.09
7.72	-0.61	2675.74
7.73	-0.61	2980.07
7.74	-0.61	2790.29
7.75	-0.61	2880.88
7.76	-0.61	2764.61
7.77	-0.61	2840.65
7.78	-0.61	2761.18
7.79	-0.61	2878.3
7.8	-0.61	2877.58
7.81	-0.61	2874.09
7.82	-0.61	2932.87
7.83	-0.61	2771.63
7.84	-0.61	2971.72
7.85	-0.61	3331.04
7.86	-0.61	3003.03
7.87	-0.61	2854.14
7.88	-0.61	3129.81
7.89	-0.61	2836.82
7.9	-0.61	2985.13
7.91	-0.61	3026.28
7.92	-0.61	2693.2
7.93	-0.61	3178.14
7.94	-0.61	3109.48
7.95	-0.61	2861.96
7.96	-0.61	2857.51
7.97	-0.61	2793.64
7.98	-0.61	2872.71
7.99	-0.61	2984.62
8	-0.61	2881.57
8.01	-0.61	2888.54
8.02	-0.61	3015.54
8.03	-0.61	3058.15
8.04	-0.61	2921.18
8.05	-0.61	2964.96
8.06	-0.61	3198.27
8.07	-0.61	3032.09
8.08	-0.61	3126.74
8.09	-0.61	3045.33
8.1	-0.61	3118.72
8.11	-0.61	2920.94
8.12	-0.61	3018.12
8.13	-0.61	2964.82
8.14	-0.61	3020.26
8.15	-0.61	2857.85
8.16	-0.61	3083.84
8.17	-0.61	2915.44
8.18	-0.61	3209.82
8.19	-0.61	2992.79
8.2	-0.61	3152.57
8.21	-0.61	3228.44
8.22	-0.61	3163.45
8.23	-0.61	3176.5
8.24	-0.61	2936.49
8.25	-0.61	3107.47
8.26	-0.61	3103.9
8.27	-0.61	2940.82
8.28	-0.61	2802.2
8.29	-0.61	2899.78
8.3	-0.61	2957.83
8.31	-0.61	3257.58
8.32	-0.61	2777.73
8.33	-0.61	2964.08
8.34	-0.61	3069.1
8.35	-0.61	2985.42
8.36	-0.61	3197.62
8.37	-0.61	2839.27
8.38	-0.61	2949.85
8.39	-0.61	2964.68
8.4	-0.61	3051.51
8.41	-0.61	2588.75
8.42	-0.61	2772.64
8.43	-0.61	2951.56
8.44	-0.61	3006.53
8.45	-0.61	2683.28
8.46	-0.61	2889.68
8.47	-0.61	2948.19
8.48	-0.61	3032.99
8.49	-0.61	2938.13
8.5	-0.61	2850.26
8.51	-0.61	2955.41
8.52	-0.61	2951.62
8.53	-0.61	2850.72
8.54	-0.61	2847.11
8.55	-0.61	2857.35
8.56	-0.61	2779.35
8.57	-0.61	2992.62
8.58	-0.61	2997.9
8.59	-0.61	2981.13
8.6	-0.61	2843.27
8.61	-0.61	2836.41
8.62	-0.61	3029.92
8.63	-0.61	3060.78
8.64	-0.61	2844.69
8.65	-0.61	2760.13
8.66	-0.61	2637.67
8.67	-0.61	2893.25
8.68	-0.61	2993.44
8.69	-0.61	2710.02
8.7	-0.61	2897.84
8.71	-0.61	2923.19
8.72	-0.61	3051.92
8.73	-0.61	2893.71
8.74	-0.61	2889.99
8.75	-0.61	3074.65
8.76	-0.61	2792.7
8.77	-0.61	2736.39
8.78	-0.61	2590.11
8.79	-0.61	2634.14
8.8	-0.61	2703.42
8.81	-0.61	2873.13
8.82	-0.61	2667.16
8.83	-0.61	2921.05
8.84	-0.61	2784.85
8.85	-0.61	2618.06
8.86	-0.61	2623.61
8.87	-0.61	2931.95
8.88	-0.61	3084.17
8.89	-0.61	2972.77
8.9	-0.61	2886.8
8.91	-0.61	2982.01
8.92	-0.61	2907.98
8.93	-0.61	2824.62
8.94	-0.61	2970.26
8.95	-0.61	2997.4
8.96	-0.61	3029.76
8.97	-0.61	3140.99
8.98	-0.61	3014.31
8.99	-0.61	3383.19
9	-0.61	3309.8
9.01	-0.61	3148.89
9.02	-0.61	3158.19
9.03	-0.61	3141.07
9.04	-0.61	3170.35
9.05	-0.61	3165.83
9.06	-0.61	3081.26
9.07	-0.61	3056.45
9.08	-0.61	2930.07
9.09	-0.61	2940.53
9.1	-0.61	2846.74
9.11	-0.61	2990.26
9.12	-0.61	2906.35
9.13	-0.61	2933.53
9.14	-0.61	2803.16
9.15	-0.61	2806.2
9.16	-0.61	2814.39
9.17	-0.61	3055.9
9.18	-0.61	2922.17
9.19	-0.61	2991.5
9.2	-0.61	2893.87
9.21	-0.61	3051.08
9.22	-0.61	3344.09
9.23	-0.61	3180.08
9.24	-0.61	3033.58
9.25	-0.61	3027.63
9.26	-0.61	3157.25
9.27	-0.61	2973.93
9.28	-0.61	2774.95
9.29	-0.61	2773.43
9.3	-0.61	2651.03
9.31	-0.61	2860.36
9.32	-0.61	3161.16
9.33	-0.61	3237.18
9.34	-0.61	3331.14
9.35	-0.61	3277.87
9.36	-0.61	3014.01
9.37	-0.61	3138.09
9.38	-0.61	3038.29
9.39	-0.61	3080.88
9.4	-0.61	2797.85
9.41	-0.61	3121.32
9.42	-0.61	3024.64
9.43	-0.61	2867.54
9.44	-0.61	2845.36
9.45	-0.61	3020.08
9.46	-0.61	3121
9.47	-0.61	2808.29
9.48	-0.61	2969.51
9.49	-0.61	2944.62
9.5	-0.61	3023.83
9.51	-0.61	2778.19
9.52	-0.61	3124.62
9.53	-0.61	3110.96
9.54	-0.61	2928.1
9.55	-0.61	2917.86
9.56	-0.61	2833.78
9.57	-0.61	2850.05
9.58	-0.61	2977.9
9.59	-0.61	2938.76
9.6	-0.61	3190.58
9.61	-0.61	3094.78
9.62	-0.61	3105.34
9.63	-0.61	3096.25
9.64	-0.61	3097.9
9.65	-0.61	3093.89
9.66	-0.61	2971.48
9.67	-0.61	3195.34
9.68	-0.61	3186.69
9.69	-0.61	3062.19
9.7	-0.61	3103.76
9.71	-0.61	3037.83
9.72	-0.61	3224.34
9.73	-0.61	3325.83
9.74	-0.61	3099.98
9.75	-0.61	3078
9.76	-0.61	3109.79
9.77	-0.61	3114.93
9.78	-0.61	3101.99
9.79	-0.61	3024.02
9.8	-0.61	2850.82
9.81	-0.61	3017.04
9.82	-0.61	3200.51
9.83	-0.61	3239
9.84	-0.61	3200.75
9.85	-0.61	3348.32
9.86	-0.61	3383.58
9.87	-0.61	3236.84
9.88	-0.61	2963.38
9.89	-0.61	3140.06
9.9	-0.61	3107.81
9.91	-0.61	3070.74
9.92	-0.61	3300.16
9.93	-0.61	3243.24
9.94	-0.61	3111.21
9.95	-0.61	2907.95
9.96	-0.61	3002.16
9.97	-0.61	3041.77
9.98	-0.61	3256.34
9.99	-0.61	3223.23
10	-0.61	3432.73
10.01	-0.61	3261.08
10.02	-0.61	3305.25
10.03	-0.61	3365.64
10.04	-0.61	3608.87
10.05	-0.61	3316.02
10.06	-0.61	3253.36
10.07	-0.61	3413.94
10.08	-0.61	3607.91
10.09	-0.61	3525.6
10.1	-0.61	3525.92
10.11	-0.61	3644.43
10.12	-0.61	3230.01
10.13	-0.61	3183.33
10.14	-0.61	3239.66
10.15	-0.61	3242.39
10.16	-0.61	3373.55
10.17	-0.61	3536.01
10.18	-0.61	3344.86
10.19	-0.61	3250.91
10.2	-0.61	3483.61
10.21	-0.61	3343.19
10.22	-0.61	3284.19
10.23	-0.61	3330.26
10.24	-0.61	3072.96
10.25	-0.61	3072.18
10.26	-0.61	3172.5
10.27	-0.61	3167.9
10.28	-0.61	3229.78
10.29	-0.61	3031.74
10.3	-0.61	3159.15
10.31	-0.61	3188.96
10.32	-0.61	3338.38
10.33	-0.61	3167.3
10.34	-0.61	3171.51
10.35	-0.61	3128.64
10.36	-0.61	3008.92
10.37	-0.61	3189.86
10.38	-0.61	3283.75
10.39	-0.61	3122.79
10.4	-0.61	3224.17
10.41	-0.61	3360.52
10.42	-0.61	3288.13
10.43	-0.61	3344.58
10.44	-0.61	3107.84
10.45	-0.61	3141.5
10.46	-0.61	3097.08
10.47	-0.61	2924.95
10.48	-0.61	3043.11
10.49	-0.61	3379.87
10.5	-0.61	3359.16
10.51	-0.61	3314.17
10.52	-0.61	3150.75
10.53	-0.61	3230.26
10.54	-0.61	3373.22
10.55	-0.61	3336.45
10.56	-0.61	3238.76
10.57	-0.61	3111.57
10.58	-0.61	3427.83
10.59	-0.61	3210.8
10.6	-0.61	3313.05
10.61	-0.61	3354.4
10.62	-0.61	3269.87
10.63	-0.61	3273.88
10.64	-0.61	3055.68
10.65	-0.61	3245.74
10.66	-0.61	2826.84
10.67	-0.61	2993.07
10.68	-0.61	3105.44
10.69	-0.61	3275.89
10.7	-0.61	3523.07
10.71	-0.61	3553.87
10.72	-0.61	3342.96
10.73	-0.61	3608.28
10.74	-0.61	3712.47
10.75	-0.61	3462.65
10.76	-0.61	3467.06
10.77	-0.61	3325.38
10.78	-0.61	3395.73
10.79	-0.61	3342.4
10.8	-0.61	3360.72
10.81	-0.61	3234.47
10.82	-0.61	3311.54
10.83	-0.61	3234.28
10.84	-0.61	3300.18
10.85	-0.61	3334.19
10.86	-0.61	3247
10.87	-0.61	3311.55
10.88	-0.61	3380.81
10.89	-0.61	3501.79
10.9	-0.61	3354.4
10.91	-0.61	3155.11
10.92	-0.61	3341.52
10.93	-0.61	3386.23
10.94	-0.61	3233.28
10.95	-0.61	2988.53
10.96	-0.61	3305.54
10.97	-0.61	3320.65
10.98	-0.61	3521.43
10.99	-0.61	3392.81
11	-0.61	3403.63
11.01	-0.61	3617.72
11.02	-0.61	3369.25
11.03	-0.61	3495.94
11.04	-0.61	3420.84
11.05	-0.61	3478.57
11.06	-0.61	3410.5
11.07	-0.61	3622.55
11.08	-0.61	3583.09
11.09	-0.61	3430.66
11.1	-0.61	3457.42
11.11	-0.61	3730.6
11.12	-0.61	3622.58
11.13	-0.61	3382.88
11.14	-0.61	3523.33
11.15	-0.61	3434.14
11.16	-0.61	3262.89
11.17	-0.61	3223.27
11.18	-0.61	3241.06
11.19	-0.61	3445.5
11.2	-0.61	3351.22
11.21	-0.61	3624.13
11.22	-0.61	3562.26
11.23	-0.61	3306.55
11.24	-0.61	3253.72
11.25	-0.61	3744.36
11.26	-0.61	3439.75
11.27	-0.61	3314.42
11.28	-0.61	3346.1
11.29	-0.61	3425.91
11.3	-0.61	3456.07
11.31	-0.61	3109.71
11.32	-0.61	3287.01
11.33	-0.61	3595.01
11.34	-0.61	3291.41
11.35	-0.61	3558.55
11.36	-0.61	3465.28
11.37	-0.61	3331.42
11.38	-0.61	3651.37
11.39	-0.61	3464.38
11.4	-0.61	3623.23
11.41	-0.61	3648.01
11.42	-0.61	3566.8
11.43	-0.61	3477.42
11.44	-0.61	3441.12
11.45	-0.61	3345.15
11.46	-0.61	3458.28
11.47	-0.61	3277.84
11.48	-0.61	3467.01
11.49	-0.61	3615.31
11.5	-0.61	3582.71
11.51	-0.61	3403.13
11.52	-0.61	3351.3
11.53	-0.61	3672.96
11.54	-0.61	3790.93
11.55	-0.61	3406.55
11.56	-0.61	3534.46
11.57	-0.61	3470.8
11.58	-0.61	3498.49
11.59	-0.61	3379.9
11.6	-0.6	3339.43
11.61	-0.6	3351.14
11.62	-0.61	3632.86
11.63	-0.61	3571.95
11.64	-0.61	3787.05
11.65	-0.61	3731.45
11.66	-0.61	3757.67
11.67	-0.61	3448.42
11.68	-0.61	3696.06
11.69	-0.61	3502.04
11.7	-0.61	3576.71
11.71	-0.61	3406.21
11.72	-0.61	3427.39
11.73	-0.61	3386.51
11.74	-0.61	3531.81
11.75	-0.61	3494.74
11.76	-0.61	3448.23
11.77	-0.61	3491.91
11.78	-0.61	3290.42
11.79	-0.61	3529.86
11.8	-0.61	3425.76
11.81	-0.61	3607.28
11.82	-0.61	3548.58
11.83	-0.61	3665.89
11.84	-0.61	3343.92
11.85	-0.61	3467.79
11.86	-0.61	3446.03
11.87	-0.61	3507.38
11.88	-0.61	3206.95
11.89	-0.61	3359.69
11.9	-0.61	3460.94
11.91	-0.61	3561.28
11.92	-0.61	3586.53
11.93	-0.61	3835.75
11.94	-0.61	3528.65
11.95	-0.61	3601.4
11.96	-0.61	3368.76
11.97	-0.61	3369.35
11.98	-0.61	3511.05
11.99	-0.61	3421.87
12	-0.61	3476.23
12.01	-0.61	3410.74
12.02	-0.61	3143.09
12.03	-0.61	3238.63
12.04	-0.61	3519.57
12.05	-0.61	3467.47
12.06	-0.61	3424.85
12.07	-0.61	3795.18
12.08	-0.61	3588.27
12.09	-0.61	3599.16
12.1	-0.61	3586.57
12.11	-0.61	3320.27
12.12	-0.61	3436.52
12.13	-0.61	3454.46
12.14	-0.61	3468.63
12.15	-0.61	3569.64
12.16	-0.61	3458.47
12.17	-0.61	3468.8
12.18	-0.61	3419.52
12.19	-0.61	3472.65
12.2	-0.61	3662.19
12.21	-0.61	3340.5
12.22	-0.61	3189.53
12.23	-0.61	3521.18
12.24	-0.61	3687.95
12.25	-0.61	3551.95
12.26	-0.61	3636.34
12.27	-0.61	3636.89
12.28	-0.61	3539.2
12.29	-0.61	3702.78
12.3	-0.61	3621.4
12.31	-0.61	3664.89
12.32	-0.61	3374.18
12.33	-0.61	3391.62
12.34	-0.61	3673.19
12.35	-0.61	3913.9
12.36	-0.61	3792
12.37	-0.61	3457.96
12.38	-0.61	3631.53
12.39	-0.61	3315.57
12.4	-0.61	3448.14
12.41	-0.61	3702.3
12.42	-0.61	3522.06
12.43	-0.61	3651.67
12.44	-0.61	3714.82
12.45	-0.61	3758.47
12.46	-0.61	3512.85
12.47	-0.61	3634.5
12.48	-0.61	3459.98
12.49	-0.61	3852.89
12.5	-0.61	3420.25
12.51	-0.61	3498.04
12.52	-0.61	3366.57
12.53	-0.61	3564.52
12.54	-0.61	3672.37
12.55	-0.61	3498.91
12.56	-0.61	3688.22
12.57	-0.61	3672.21
12.58	-0.61	3446.38
12.59	-0.61	3540.65
12.6	-0.6	3318.21
12.61	-0.61	3477.54
12.62	-0.61	3585.18
12.63	-0.61	3736.95
12.64	-0.61	3573.38
12.65	-0.6	3476.81
12.66	-0.61	3618.11
12.67	-0.61	3632.84
12.68	-0.61	3757.69
12.69	-0.61	3707.06
12.7	-0.61	3778.72
12.71	-0.61	3371.25
12.72	-0.61	3534.98
12.73	-0.61	3689.83
12.74	-0.61	3799.61
12.75	-0.61	3693.42
12.76	-0.61	3637.77
12.77	-0.61	3578.47
12.78	-0.61	3694.58
12.79	-0.61	3296.76
12.8	-0.61	3689.8
12.81	-0.61	3681.11
12.82	-0.61	3610.12
12.83	-0.61	3439.44
12.84	-0.61	3603.2
12.85	-0.61	3456.56
12.86	-0.61	3708.39
12.87	-0.61	3391.48
12.88	-0.61	3728.91
12.89	-0.61	3728.99
12.9	-0.61	3749.12
12.91	-0.61	3408.15
12.92	-0.61	3823.62
12.93	-0.61	3471.26
12.94	-0.61	3429.83
12.95	-0.61	3544.4
12.96	-0.61	3895.83
12.97	-0.61	3502.43
12.98	-0.61	3941.48
12.99	-0.61	3891.7
13	-0.61	4033.32
13.01	-0.61	4024.33
13.02	-0.61	4094.42
13.03	-0.61	3558.65
13.04	-0.61	4085.38
13.05	-0.61	3873.67
13.06	-0.61	3830.65
13.07	-0.61	3910.28
13.08	-0.61	3658.43
13.09	-0.61	3608.93
13.1	-0.61	4011
13.11	-0.61	3704.14
13.12	-0.61	3560.31
13.13	-0.61	3560.35
13.14	-0.61	3647.57
13.15	-0.61	3421.29
13.16	-0.61	3673.83
13.17	-0.61	3595.86
13.18	-0.61	3541.93
13.19	-0.61	3425.16
13.2	-0.61	3571.12
13.21	-0.61	3570.71
13.22	-0.61	3477.19
13.23	-0.61	3848.22
13.24	-0.61	3788.73
13.25	-0.61	3746.7
13.26	-0.61	3882.88
13.27	-0.61	3708.02
13.28	-0.61	3842.66
13.29	-0.61	3622.5
13.3	-0.61	3549.61
13.31	-0.61	3446.79
13.32	-0.61	3235.33
13.33	-0.61	3599
13.34	-0.61	3609.56
13.35	-0.61	3303.54
13.36	-0.61	3619.4
13.37	-0.61	3576.69
13.38	-0.61	3836.45
13.39	-0.61	3467.87
13.4	-0.61	3849.47
13.41	-0.61	3346.04
13.42	-0.61	3898.78
13.43	-0.61	3750.47
13.44	-0.61	3733.68
13.45	-0.61	3544.79
13.46	-0.61	3863.83
13.47	-0.61	3767.31
13.48	-0.61	3834.45
13.49	-0.61	3496.42
13.5	-0.61	4109.75
13.51	-0.61	4152.62
13.52	-0.61	4273.75
13.53	-0.61	4010.77
13.54	-0.61	4003.65
13.55	-0.61	3661.45
13.56	-0.61	3690.01
13.57	-0.61	3740.45
13.58	-0.61	4002.59
13.59	-0.61	3846.75
13.6	-0.61	4089.89
13.61	-0.61	4036.38
13.62	-0.61	3429.01
13.63	-0.61	3646.25
13.64	-0.61	3863.82
13.65	-0.61	3677.89
13.66	-0.61	3776.6
13.67	-0.61	3462.78
13.68	-0.61	3708.57
13.69	-0.61	3979.4
13.7	-0.61	3553.3
13.71	-0.61	3300.85
13.72	-0.61	3706.61
13.73	-0.61	3874.71
13.74	-0.61	3990.8
13.75	-0.61	4056.78
13.76	-0.61	3862.99
13.77	-0.61	4161.61
13.78	-0.61	3979.47
13.79	-0.61	3610.57
13.8	-0.61	3527.6
13.81	-0.61	3840.96
13.82	-0.61	3769.94
13.83	-0.61	3890.51
13.84	-0.61	3948.54
13.85	-0.61	3503.21
13.86	-0.61	3520.86
13.87	-0.61	3687.75
13.88	-0.61	3329.55
13.89	-0.61	3571.87
13.9	-0.61	3747.73
13.91	-0.61	3640.49
13.92	-0.61	3621.04
13.93	-0.61	3734.6
13.94	-0.61	3406.88
13.95	-0.61	3555.51
13.96	-0.61	4038.32
13.97	-0.61	3822.32
13.98	-0.61	3500.55
13.99	-0.61	4089.48
14	-0.61	3843.77
14.01	-0.61	3751.64
14.02	-0.61	3742.04
14.03	-0.61	3719.49
14.04	-0.61	3821.57
14.05	-0.61	3764.44
14.06	-0.61	3882.15
14.07	-0.61	3727.37
14.08	-0.61	4020.95
14.09	-0.61	3578.92
14.1	-0.61	3695.86
14.11	-0.61	3791.39
14.12	-0.61	3799.28
14.13	-0.61	3697.82
14.14	-0.61	3699.18
14.15	-0.61	3804.19
14.16	-0.61	3560.83
14.17	-0.61	3302.19
14.18	-0.61	3297.55
14.19	-0.61	3343.88
14.2	-0.61	3670.51
14.21	-0.61	3840.94
14.22	-0.61	3985.24
14.23	-0.61	3633.01
14.24	-0.61	3653.23
14.25	-0.61	3704.63
14.26	-0.61	3741.37
14.27	-0.61	3467.1
14.28	-0.61	3878.28
14.29	-0.61	3650.88
14.3	-0.61	3757.83
14.31	-0.61	3621.06
14.32	-0.61	3738.47
14.33	-0.61	3515.2
14.34	-0.61	3453.29
14.35	-0.61	3456.24
14.36	-0.61	3533.55
14.37	-0.61	3616.04
14.38	-0.61	3637.57
14.39	-0.61	3435.19
14.4	-0.6	3431.12
14.41	-0.61	3792.1
14.42	-0.61	3899.37
14.43	-0.61	3838.21
14.44	-0.61	3570.11
14.45	-0.61	3600.15
14.46	-0.61	3675.12
14.47	-0.61	4075.8
14.48	-0.61	3636.25
14.49	-0.61	3613.61
14.5	-0.61	3773.54
14.51	-0.61	3456.03
14.52	-0.61	3504.95
14.53	-0.61	3473.39
14.54	-0.61	3298.85
14.55	-0.61	3779.76
14.56	-0.61	3622.62
14.57	-0.61	3982.47
14.58	-0.61	3801.23
14.59	-0.61	3717.89
14.6	-0.61	3738.48
14.61	-0.61	3806.51
14.62	-0.61	3671.89
14.63	-0.61	3670.65
14.64	-0.61	3870.9
14.65	-0.61	3664.86
14.66	-0.61	3875.61
14.67	-0.61	4182
14.68	-0.61	3970.38
14.69	-0.61	3560.8
14.7	-0.61	3927.59
14.71	-0.61	3911.76
14.72	-0.61	4056.78
14.73	-0.61	3841.96
14.74	-0.61	3678.24
14.75	-0.61	3794.6
14.76	-0.61	3649.26
14.77	-0.61	3588.41
14.78	-0.61	3884.57
14.79	-0.61	3788.22
14.8	-0.61	3810.63
14.81	-0.61	3876.3
14.82	-0.61	4004.74
14.83	-0.61	3712.93
14.84	-0.61	3869.91
14.85	-0.61	3688.27
14.86	-0.61	3959.22
14.87	-0.61	4139.87
14.88	-0.61	3842.86
14.89	-0.61	3855.66
14.9	-0.61	3982.68
14.91	-0.61	3970.51
14.92	-0.61	4169.98
14.93	-0.61	3977.99
14.94	-0.61	3993.07
14.95	-0.61	3861.46
14.96	-0.61	3858.16
14.97	-0.61	3679.48
14.98	-0.61	3889.29
14.99	-0.61	3757.42
15	-0.61	3832.19
15.01	-0.61	3635.57
15.02	-0.61	3609.51
15.03	-0.61	3825.19
15.04	-0.61	3851.08
15.05	-0.61	4100.14
15.06	-0.61	3669.65
15.07	-0.61	3801.06
15.08	-0.61	3997.25
15.09	-0.61	4130.66
15.1	-0.61	3869.63
15.11	-0.61	3952.86
15.12	-0.61	3818.43
15.13	-0.61	3772.29
15.14	-0.61	3636.06
15.15	-0.61	3913.69
15.16	-0.61	3590.03
15.17	-0.61	3914.99
15.18	-0.61	3477.57
15.19	-0.61	3489
15.2	-0.61	3747.05
15.21	-0.61	3549.41
15.22	-0.61	3878.09
15.23	-0.61	3847.29
15.24	-0.61	3870.79
15.25	-0.61	3763.3
15.26	-0.61	3853.02
15.27	-0.61	4031.39
15.28	-0.61	3970.07
15.29	-0.61	3625.56
15.3	-0.61	3665.96
15.31	-0.61	3798.41
15.32	-0.61	4144.75
15.33	-0.61	3717.41
15.34	-0.61	3972.54
15.35	-0.61	3612.12
15.36	-0.61	4029.75
15.37	-0.61	3761.37
15.38	-0.61	3826.1
15.39	-0.61	3870.76
15.4	-0.61	4140.43
15.41	-0.61	3884.38
15.42	-0.61	3828.23
15.43	-0.61	3783.47
15.44	-0.61	3893.07
15.45	-0.61	3821.35
15.46	-0.61	3856.06
15.47	-0.61	3648.61
15.48	-0.61	3771.45
15.49	-0.61	3839.29
15.5	-0.61	3642.27
15.51	-0.61	3602.11
15.52	-0.61	3824.23
15.53	-0.61	3931.08
15.54	-0.61	3912.43
15.55	-0.61	3931.04
15.56	-0.61	3695.76
15.57	-0.61	3687.51
15.58	-0.61	3635.18
15.59	-0.61	3990.13
15.6	-0.61	3747.32
15.61	-0.61	3815.05
15.62	-0.61	3834.99
15.63	-0.61	3823.01
15.64	-0.61	3792.74
15.65	-0.61	4202.41
15.66	-0.61	4156.52
15.67	-0.61	4145.93
15.68	-0.61	3922.41
15.69	-0.61	4166.23
15.7	-0.61	3589.23
15.71	-0.61	3905.66
15.72	-0.61	4082.05
15.73	-0.61	4009.42
15.74	-0.61	4204.66
15.75	-0.61	3861.14
15.76	-0.61	4003.79
15.77	-0.61	4169.68
15.78	-0.61	3855.61
15.79	-0.61	4147.06
15.8	-0.61	3795.39
15.81	-0.61	3717.42
15.82	-0.61	3754.23
15.83	-0.61	3915.76
15.84	-0.61	3756.94
15.85	-0.61	4027.77
15.86	-0.61	4035.04
15.87	-0.61	4042.89
15.88	-0.61	4107.22
15.89	-0.61	3668.16
15.9	-0.61	4135.77
15.91	-0.61	4124.46
15.92	-0.61	3928.56
15.93	-0.61	3982.42
15.94	-0.61	4055.81
15.95	-0.61	3916.34
15.96	-0.61	3824.19
15.97	-0.61	3746.65
15.98	-0.61	3738.21
15.99	-0.61	4069.02
16	-0.61	4020.64
16.01	-0.61	3736.06
16.02	-0.61	4032.74
16.03	-0.61	4073.19
16.04	-0.61	3860.91
16.05	-0.61	3659.24
16.06	-0.61	3611.69
16.07	-0.61	3992.1
16.08	-0.61	4082.91
16.09	-0.61	4076.38
16.1	-0.61	4052.58
16.11	-0.61	4277.93
16.12	-0.61	4153.42
16.13	-0.61	3882.5
16.14	-0.61	3779.11
16.15	-0.61	4136
16.16	-0.61	3865.36
16.17	-0.61	3938.57
16.18	-0.61	4211.49
16.19	-0.61	3973.66
16.2	-0.61	3612.95
16.21	-0.61	3996.47
16.22	-0.61	3932.53
16.23	-0.61	4438.98
16.24	-0.61	3832.02
16.25	-0.61	3956.27
16.26	-0.61	3883.57
16.27	-0.61	3735.66
16.28	-0.61	4017.64
16.29	-0.61	3704.44
16.3	-0.61	3691.49
16.31	-0.61	3561.43
16.32	-0.61	3910.81
16.33	-0.61	3772.7
16.34	-0.61	3806.53
16.35	-0.61	3664.62
16.36	-0.61	3871.91
16.37	-0.61	3782.03
16.38	-0.61	4123.07
16.39	-0.61	3786.26
16.4	-0.61	3778.34
16.41	-0.61	3786.54
16.42	-0.61	3810.98
16.43	-0.61	3937.41
16.44	-0.61	3875.82
16.45	-0.61	3779.87
16.46	-0.61	4088.31
16.47	-0.61	4135.3
16.48	-0.61	3947.79
16.49	-0.61	3888.58
16.5	-0.61	4076.43
16.51	-0.61	4245.01
16.52	-0.61	4028.99
16.53	-0.61	3878.84
16.54	-0.61	3975.21
16.55	-0.61	3794.43
16.56	-0.61	3978.93
16.57	-0.61	4393.36
16.58	-0.61	4083.26
16.59	-0.61	4003.65
16.6	-0.61	3871.19
16.61	-0.61	4031.28
16.62	-0.61	3764.06
16.63	-0.61	3815.28
16.64	-0.61	3918.72
16.65	-0.61	3730.42
16.66	-0.61	4384.54
16.67	-0.61	4065.5
16.68	-0.61	4057.46
16.69	-0.61	4263.4
16.7	-0.61	3950
16.71	-0.61	3840.7
16.72	-0.61	3860.06
16.73	-0.61	3958.64
16.74	-0.61	3917.77
16.75	-0.61	4201.12
16.76	-0.61	4266.91
16.77	-0.61	3874.27
16.78	-0.61	4108.53
16.79	-0.61	4082.1
16.8	-0.61	4059.8
16.81	-0.61	3806.63
16.82	-0.61	3784.79
16.83	-0.61	3867.06
16.84	-0.61	3965.57
16.85	-0.61	4212.62
16.86	-0.61	4020.91
16.87	-0.61	3407.49
16.88	-0.61	3802.15
16.89	-0.61	3898.4
16.9	-0.61	3767.52
16.91	-0.61	3853.61
16.92	-0.61	4112.45
16.93	-0.61	3772.6
16.94	-0.61	3740.69
16.95	-0.61	3750.6
16.96	-0.61	3534.01
16.97	-0.61	4077.59
16.98	-0.61	4004.34
16.99	-0.61	3965.91
17	-0.61	4327.15
17.01	-0.61	4208.65
17.02	-0.61	4440.6
17.03	-0.61	3961.48
17.04	-0.61	4210.78
17.05	-0.61	4150.31
17.06	-0.61	4203.46
17.07	-0.61	4065.54
17.08	-0.61	4166.84
17.09	-0.61	4353.15
17.1	-0.61	4002.68
17.11	-0.61	4046.09
17.12	-0.61	4096.13
17.13	-0.61	4048.66
17.14	-0.61	4397.36
17.15	-0.61	4571.8
17.16	-0.61	4023.72
17.17	-0.61	4494.41
17.18	-0.61	4406.21
17.19	-0.61	4461.31
17.2	-0.61	4382.31
17.21	-0.61	4382.47
17.22	-0.61	4023
17.23	-0.61	4340.74
17.24	-0.61	4261.47
17.25	-0.61	4555.97
17.26	-0.61	4332.2
17.27	-0.61	4519.29
17.28	-0.61	4384.18
17.29	-0.61	4423.95
17.3	-0.61	4217.54
17.31	-0.61	4045.87
17.32	-0.61	4444.94
17.33	-0.61	4596.02
17.34	-0.61	4463.84
17.35	-0.61	4137.58
17.36	-0.61	4415.8
17.37	-0.61	4142.79
17.38	-0.61	4319.83
17.39	-0.61	4285.43
17.4	-0.61	4394.72
17.41	-0.61	4289.16
17.42	-0.61	4590.47
17.43	-0.61	4400.86
17.44	-0.61	4556.45
17.45	-0.61	4302.44
17.46	-0.61	4400.45
17.47	-0.61	4734.11
17.48	-0.61	4377.09
17.49	-0.61	4656.71
17.5	-0.61	4014.52
17.51	-0.61	4637.18
17.52	-0.61	4389.28
17.53	-0.61	4214.84
17.54	-0.61	4219.75
17.55	-0.61	4354.64
17.56	-0.61	4296.5
17.57	-0.61	4497.24
17.58	-0.61	4341.92
17.59	-0.61	4343.77
17.6	-0.61	4080.88
17.61	-0.61	4190.96
17.62	-0.61	4566.86
17.63	-0.61	4116.16
17.64	-0.61	4393.47
17.65	-0.61	4408.24
17.66	-0.61	4314
17.67	-0.61	4093.35
17.68	-0.61	4157.27
17.69	-0.61	3979.69
17.7	-0.61	4513.16
17.71	-0.61	4358.83
17.72	-0.61	4502.45
17.73	-0.61	4123.01
17.74	-0.61	4212.71
17.75	-0.61	4018.71
17.76	-0.61	4359.68
17.77	-0.61	4256.87
17.78	-0.61	4320.96
17.79	-0.61	4363.85
17.8	-0.61	4402.79
17.81	-0.61	4703.02
17.82	-0.61	4725.02
17.83	-0.61	4449.37
17.84	-0.61	4654.42
17.85	-0.61	4603.97
17.86	-0.61	4360.27
17.87	-0.61	4454.8
17.88	-0.61	4652.68
17.89	-0.61	4738.84
17.9	-0.61	4531.01
17.91	-0.61	4522.19
17.92	-0.61	4820.4
17.93	-0.61	4450.46
17.94	-0.61	4343.47
17.95	-0.61	4535.1
17.96	-0.61	4632.8
17.97	-0.61	4400.73
17.98	-0.61	4230.19
17.99	-0.61	3972.14
18	-0.61	4197.34
18.01	-0.61	4482.59
18.02	-0.61	4310.45
18.03	-0.61	4152.74
18.04	-0.61	4344.86
18.05	-0.61	4504.52
18.06	-0.61	4188.52
18.07	-0.61	4463.09
18.08	-0.61	4460.71
18.09	-0.61	4162.5
18.1	-0.61	4355.93
18.11	-0.61	4417.88
18.12	-0.61	4222.16
18.13	-0.61	4694.9
18.14	-0.61	4672.31
18.15	-0.61	4432.72
18.16	-0.61	4260.79
18.17	-0.61	4328.35
18.18	-0.61	4183.65
18.19	-0.61	4454.49
18.2	-0.61	4787.49
18.21	-0.61	4464.8
18.22	-0.61	4550.49
18.23	-0.61	4565.83
18.24	-0.61	4203.94
18.25	-0.62	4557.05
18.26	-0.61	4351.3
18.27	-0.61	4508.11
18.28	-0.61	4245.66
18.29	-0.61	4302.79
18.3	-0.61	4133.25
18.31	-0.61	3835.84
18.32	-0.61	3726.17
18.33	-0.61	3876.86
18.34	-0.61	4198.1
18.35	-0.61	4089.53
18.36	-0.61	3993.31
18.37	-0.61	4216.2
18.38	-0.61	4358.06
18.39	-0.61	4140.81
18.4	-0.61	4245.88
18.41	-0.61	4084.56
18.42	-0.61	4188.86
18.43	-0.61	4065.75
18.44	-0.61	4233.39
18.45	-0.61	4488.08
18.46	-0.61	4127.31
18.47	-0.61	4231.69
18.48	-0.61	3953.86
18.49	-0.61	4040.44
18.5	-0.61	4000.42
18.51	-0.61	4239.62
18.52	-0.61	4361.64
18.53	-0.61	3964.82
18.54	-0.61	4242.87
18.55	-0.61	4214
18.56	-0.61	4131.67
18.57	-0.61	4072.99
18.58	-0.61	3980.71
18.59	-0.61	3902.8
18.6	-0.61	4158.64
18.61	-0.61	4020.42
18.62	-0.61	3841.49
18.63	-0.61	3812.49
18.64	-0.61	4153.35
18.65	-0.61	3961.09
18.66	-0.61	4328.4
18.67	-0.61	3728
18.68	-0.61	3913.23
18.69	-0.61	3887.37
18.7	-0.61	4201.52
18.71	-0.61	4341.22
18.72	-0.61	4504.25
18.73	-0.61	4404.49
18.74	-0.61	4623.85
18.75	-0.61	4084.47
18.76	-0.61	4207.96
18.77	-0.61	4154.31
18.78	-0.61	4323.87
18.79	-0.61	4434.42
18.8	-0.61	4597.99
18.81	-0.61	4406.48
18.82	-0.61	4633.82
18.83	-0.61	4261.39
18.84	-0.61	4650.77
18.85	-0.61	4126.61
18.86	-0.61	4237.28
18.87	-0.61	4178.54
18.88	-0.6	3841.67
18.89	-0.61	4531.1
18.9	-0.61	4029.74
18.91	-0.61	4324.39
18.92	-0.61	4190.25
18.93	-0.61	4163.95
18.94	-0.61	4367.07
18.95	-0.61	4195.57
18.96	-0.61	4338.82
18.97	-0.61	4338.11
18.98	-0.61	4280.53
18.99	-0.61	4383.13
19	-0.61	4143.32
19.01	-0.61	4293.53
19.02	-0.61	4013.91
19.03	-0.61	3984.15
19.04	-0.61	4091.2
19.05	-0.61	4389.97
19.06	-0.61	3992.65
19.07	-0.61	4331.27
19.08	-0.61	4303.77
19.09	-0.61	4362.24
19.1	-0.61	4497.63
19.11	-0.61	4367.79
19.12	-0.61	4516.41
19.13	-0.61	4628.55
19.14	-0.61	4665.96
19.15	-0.61	4880.47
19.16	-0.61	4597.08
19.17	-0.62	4820.03
19.18	-0.61	4462.08
19.19	-0.61	4617.99
19.2	-0.61	4708.29
19.21	-0.61	4667.4
19.22	-0.61	4512.16
19.23	-0.61	4607.62
19.24	-0.61	4594.67
19.25	-0.61	4507.85
19.26	-0.61	4104.09
19.27	-0.61	4296.63
19.28	-0.61	4490.05
19.29	-0.61	4880.58
19.3	-0.61	4627.71
19.31	-0.61	4515.79
19.32	-0.61	4448.27
19.33	-0.61	4709.87
19.34	-0.61	4511.2
19.35	-0.61	4360.2
19.36	-0.61	4453.54
19.37	-0.61	4639.46
19.38	-0.61	4575.55
19.39	-0.61	4655.88
19.4	-0.61	4765.08
19.41	-0.61	4724.73
19.42	-0.61	4845.1
19.43	-0.61	4936.38
19.44	-0.61	4495.71
19.45	-0.61	4272.87
19.46	-0.61	4865.87
19.47	-0.61	4669.56
19.48	-0.61	4411.74
19.49	-0.61	4725.28
19.5	-0.61	4751.86
19.51	-0.61	4814.64
19.52	-0.61	4542.7
19.53	-0.61	4665.61
19.54	-0.61	4511.55
19.55	-0.61	4561.39
19.56	-0.6	4155.89
19.57	-0.61	4565.58
19.58	-0.61	4500.65
19.59	-0.61	4377.2
19.6	-0.61	4560.72
19.61	-0.61	4373.16
19.62	-0.61	4223.64
19.63	-0.61	4121.58
19.64	-0.61	4552.03
19.65	-0.61	4538.31
19.66	-0.61	4415.73
19.67	-0.61	4333.5
19.68	-0.61	4484.64
19.69	-0.61	3982.45
19.7	-0.61	4162.29
19.71	-0.61	4423.93
19.72	-0.61	4379.6
19.73	-0.61	4286.83
19.74	-0.61	4376.15
19.75	-0.61	4568.36
19.76	-0.61	4123.88
19.77	-0.61	4456.8
19.78	-0.61	4267.69
19.79	-0.61	4218.52
19.8	-0.61	4139.85
19.81	-0.61	4658.67
19.82	-0.61	4288.49
19.83	-0.61	4496.89
19.84	-0.61	4369.76
19.85	-0.61	4422.13
19.86	-0.61	4532.6
19.87	-0.61	4359.28
19.88	-0.61	4326.77
19.89	-0.61	4246.48
19.9	-0.61	4756.24
19.91	-0.61	4362.63
19.92	-0.61	4499.2
19.93	-0.61	4169.27
19.94	-0.61	4346.85
19.95	-0.61	4337.43
19.96	-0.61	4341.51
19.97	-0.61	4306.25
19.98	-0.61	4469.94
[truncated: 8,002 more rows]

## Sheet: Fig. S4.
Time (ns)	Potential Energy (a.u.)
0.0001	-34074.6
0.0002	-34074.5
0.0003	-34074.3
0.0004	-34073.9
0.0005	-34073.9
0.0006	-34074
0.0007	-34073.7
0.0008	-34074.1
0.0009	-34074.2
0.001	-34074
0.0011	-34074
0.0012	-34074.1
0.0013	-34074
0.0014	-34073.8
0.0015	-34074.1
0.0016	-34074.1
0.0017	-34074.3
0.0018	-34074.1
0.0019	-34074.1
0.002	-34074.1
0.0021	-34074.2
0.0022	-34074.1
0.0023	-34074.2
0.0024	-34074
0.0025	-34074
0.0026	-34074.1
0.0027	-34074.1
0.0028	-34074.1
0.0029	-34074.1
0.003	-34074.3
0.0031	-34074.3
0.0032	-34074.1
0.0033	-34073.8
0.0034	-34073.9
0.0035	-34073.9
0.0036	-34074
0.0037	-34074
0.0038	-34074.1
0.0039	-34074.2
0.004	-34074
0.0041	-34073.9
0.0042	-34074
0.0043	-34074.1
0.0044	-34074.2
0.0045	-34074.2
0.0046	-34074
0.0047	-34073.7
0.0048	-34074
0.0049	-34073.9
0.005	-34073.7
0.0051	-34073.7
0.0052	-34073.7
0.0053	-34074
0.0054	-34073.6
0.0055	-34073.8
0.0056	-34073.7
0.0057	-34073.9
0.0058	-34073.7
0.0059	-34073.8
0.006	-34073.8
0.0061	-34073.8
0.0062	-34073.8
0.0063	-34073.6
0.0064	-34073.5
0.0065	-34073.7
0.0066	-34073.8
0.0067	-34073.8
0.0068	-34073.7
0.0069	-34073.6
0.007	-34073.7
0.0071	-34073.6
0.0072	-34073.7
0.0073	-34073.4
0.0074	-34073.5
0.0075	-34073.7
0.0076	-34073.7
0.0077	-34073.6
0.0078	-34073.4
0.0079	-34073.5
0.008	-34073.3
0.0081	-34073.5
0.0082	-34073.6
0.0083	-34073.6
0.0084	-34073.4
0.0085	-34073.5
0.0086	-34073.3
0.0087	-34073.6
0.0088	-34073.4
0.0089	-34073.5
0.009	-34073.6
0.0091	-34073.4
0.0092	-34073.7
0.0093	-34073.4
0.0094	-34073.4
0.0095	-34073.5
0.0096	-34073.3
0.0097	-34073.4
0.0098	-34073.6
0.0099	-34073.7
0.01	-34073.5
0.0101	-34073.5
0.0102	-34073.5
0.0103	-34073.5
0.0104	-34073.3
0.0105	-34073.4
0.0106	-34073.5
0.0107	-34073.3
0.0108	-34073.5
0.0109	-34073.5
0.011	-34073.3
0.0111	-34073.5
0.0112	-34073.4
0.0113	-34073.3
0.0114	-34073.4
0.0115	-34073.6
0.0116	-34073.5
0.0117	-34073.4
0.0118	-34073.6
0.0119	-34073.6
0.012	-34073.3
0.0121	-34073.4
0.0122	-34073.4
0.0123	-34073.5
0.0124	-34073.3
0.0125	-34073.3
0.0126	-34073.2
0.0127	-34072.9
0.0128	-34073.1
0.0129	-34073.1
0.013	-34073
0.0131	-34073.3
0.0132	-34073.1
0.0133	-34072.8
0.0134	-34073
0.0135	-34073.3
0.0136	-34073.1
0.0137	-34072.9
0.0138	-34073.1
0.0139	-34073.2
0.014	-34072.8
0.0141	-34073
0.0142	-34072.9
0.0143	-34073.1
0.0144	-34073.4
0.0145	-34072.8
0.0146	-34073.2
0.0147	-34073.1
0.0148	-34073.1
0.0149	-34073.2
0.015	-34073.1
0.0151	-34073
0.0152	-34073.2
0.0153	-34072.9
0.0154	-34073.1
0.0155	-34073.1
0.0156	-34072.9
0.0157	-34072.7
0.0158	-34072.9
0.0159	-34073.2
0.016	-34073.1
0.0161	-34072.9
0.0162	-34073
0.0163	-34073.1
0.0164	-34072.9
0.0165	-34073
0.0166	-34072.9
0.0167	-34073
0.0168	-34073.2
0.0169	-34073
0.017	-34073.1
0.0171	-34073
0.0172	-34072.8
0.0173	-34072.9
0.0174	-34072.9
0.0175	-34072.8
0.0176	-34072.9
0.0177	-34073
0.0178	-34072.9
0.0179	-34072.9
0.018	-34072.8
0.0181	-34072.7
0.0182	-34072.8
0.0183	-34072.5
0.0184	-34072.4
0.0185	-34072.9
0.0186	-34072.7
0.0187	-34073
0.0188	-34072.8
0.0189	-34072.7
0.019	-34072.8
0.0191	-34073.1
0.0192	-34072.9
0.0193	-34073.1
0.0194	-34072.9
0.0195	-34072.8
0.0196	-34072.8
0.0197	-34072.6
0.0198	-34072.9
0.0199	-34072.6
0.02	-34072.9
0.0201	-34073.2
0.0202	-34073.2
0.0203	-34073.4
0.0204	-34073.3
0.0205	-34073
0.0206	-34073.1
0.0207	-34072.9
0.0208	-34072.6
0.0209	-34072.9
0.021	-34072.9
0.0211	-34072.8
0.0212	-34072.9
0.0213	-34072.6
0.0214	-34073
0.0215	-34072.9
0.0216	-34073.1
0.0217	-34072.6
0.0218	-34072.8
0.0219	-34072.8
0.022	-34073.2
0.0221	-34072.8
0.0222	-34072.8
0.0223	-34072.9
0.0224	-34072.9
0.0225	-34072.8
0.0226	-34073.3
0.0227	-34072.9
0.0228	-34072.8
0.0229	-34073
0.023	-34073
0.0231	-34073
0.0232	-34073
0.0233	-34072.9
0.0234	-34073
0.0235	-34072.9
0.0236	-34073
0.0237	-34072.9
0.0238	-34072.7
0.0239	-34073
0.024	-34072.9
0.0241	-34072.8
0.0242	-34072.7
0.0243	-34072.7
0.0244	-34072.7
0.0245	-34072.6
0.0246	-34072.7
0.0247	-34072.9
0.0248	-34072.8
0.0249	-34072.5
0.025	-34072.8
0.0251	-34072.7
0.0252	-34072.6
0.0253	-34072.9
0.0254	-34072.4
0.0255	-34072.7
0.0256	-34072.7
0.0257	-34073.1
0.0258	-34072.6
0.0259	-34072.4
0.026	-34072.3
0.0261	-34072.7
0.0262	-34072.3
0.0263	-34072.5
0.0264	-34072.9
0.0265	-34072.9
0.0266	-34072.6
0.0267	-34072.8
0.0268	-34072.6
0.0269	-34072.8
0.027	-34072.7
0.0271	-34072.2
0.0272	-34072.5
0.0273	-34072.7
0.0274	-34072.4
0.0275	-34072.2
0.0276	-34072.4
0.0277	-34072.6
0.0278	-34072.8
0.0279	-34072.6
0.028	-34072.8
0.0281	-34072.3
0.0282	-34072.7
0.0283	-34072.4
0.0284	-34072.6
0.0285	-34072.5
0.0286	-34072.8
0.0287	-34072.7
0.0288	-34072.2
0.0289	-34072.6
0.029	-34072.7
0.0291	-34072.2
0.0292	-34072.7
0.0293	-34072.7
0.0294	-34072.7
0.0295	-34073.1
0.0296	-34072.7
0.0297	-34072.5
0.0298	-34072.6
0.0299	-34072.6
0.03	-34072.4
0.0301	-34072.5
0.0302	-34072.4
0.0303	-34072.4
0.0304	-34072.5
0.0305	-34072.8
0.0306	-34072.3
0.0307	-34072.2
0.0308	-34072.4
0.0309	-34072.6
0.031	-34072.6
0.0311	-34072.3
0.0312	-34072.5
0.0313	-34072.6
0.0314	-34072.3
0.0315	-34072.6
0.0316	-34072.2
0.0317	-34072.3
0.0318	-34072.4
0.0319	-34072.4
0.032	-34072.4
0.0321	-34072.6
0.0322	-34072.1
0.0323	-34072.4
0.0324	-34071.9
0.0325	-34072.7
0.0326	-34072.4
0.0327	-34072.4
0.0328	-34072.5
0.0329	-34072.5
0.033	-34072.7
0.0331	-34072.7
0.0332	-34072.5
0.0333	-34072.6
0.0334	-34073
0.0335	-34072.4
0.0336	-34072.3
0.0337	-34072.3
0.0338	-34072.6
0.0339	-34072.6
0.034	-34072.4
0.0341	-34072.1
0.0342	-34072.2
0.0343	-34072.5
0.0344	-34072
0.0345	-34072.3
0.0346	-34072.3
0.0347	-34072.4
0.0348	-34072.4
0.0349	-34072.4
0.035	-34072.4
0.0351	-34072.6
0.0352	-34072.7
0.0353	-34072.6
0.0354	-34072.4
0.0355	-34072.2
0.0356	-34072.3
0.0357	-34072.3
0.0358	-34071.9
0.0359	-34072.2
0.036	-34072.4
0.0361	-34072.2
0.0362	-34072.2
0.0363	-34072.5
0.0364	-34072.6
0.0365	-34072.2
0.0366	-34072.1
0.0367	-34072.3
0.0368	-34072.1
0.0369	-34072.3
0.037	-34072.4
0.0371	-34072.5
0.0372	-34072.7
0.0373	-34072.5
0.0374	-34072.3
0.0375	-34072.4
0.0376	-34072.1
0.0377	-34072.2
0.0378	-34072.6
0.0379	-34072.3
0.038	-34072.6
0.0381	-34072.4
0.0382	-34072.7
0.0383	-34072.7
0.0384	-34072.6
0.0385	-34072.5
0.0386	-34072.4
0.0387	-34072.9
0.0388	-34072.6
0.0389	-34072.3
0.039	-34072.3
0.0391	-34072.5
0.0392	-34072.5
0.0393	-34072.3
0.0394	-34072.4
0.0395	-34072.5
0.0396	-34072.4
0.0397	-34072.4
0.0398	-34072.5
0.0399	-34072.4
0.04	-34072.4
0.0401	-34072.9
0.0402	-34072.3
0.0403	-34072.7
0.0404	-34072.2
0.0405	-34072.5
0.0406	-34072.7
0.0407	-34072.5
0.0408	-34072.5
0.0409	-34072.2
0.041	-34072.5
0.0411	-34072.3
0.0412	-34072.3
0.0413	-34072.3
0.0414	-34072.4
0.0415	-34071.9
0.0416	-34072.2
0.0417	-34072.2
0.0418	-34072.7
0.0419	-34072.5
0.042	-34072.3
0.0421	-34072.3
0.0422	-34072.4
0.0423	-34072.6
0.0424	-34072.8
0.0425	-34072.7
0.0426	-34072.3
0.0427	-34072.5
0.0428	-34072.7
0.0429	-34072.8
0.043	-34072.4
0.0431	-34072.4
0.0432	-34072.6
0.0433	-34072.5
0.0434	-34072.7
0.0435	-34072.7
0.0436	-34072.7
0.0437	-34072.5
0.0438	-34072.8
0.0439	-34072.6
0.044	-34072.6
0.0441	-34072.5
0.0442	-34072.5
0.0443	-34072.5
0.0444	-34072.2
0.0445	-34072.3
0.0446	-34072.5
0.0447	-34072.5
0.0448	-34072.6
0.0449	-34072.9
0.045	-34072.8
0.0451	-34072.8
0.0452	-34072.6
0.0453	-34072.5
0.0454	-34073
0.0455	-34072.7
0.0456	-34072.9
0.0457	-34072.8
0.0458	-34072.4
0.0459	-34072.5
0.046	-34072.9
0.0461	-34072.9
0.0462	-34073.1
0.0463	-34072.8
0.0464	-34073
0.0465	-34072.7
0.0466	-34072.7
0.0467	-34072.5
0.0468	-34072.7
0.0469	-34072.8
0.047	-34072.3
0.0471	-34072.6
0.0472	-34072.5
0.0473	-34072.6
0.0474	-34071.8
0.0475	-34072.5
0.0476	-34072.3
0.0477	-34072.2
0.0478	-34072.6
0.0479	-34072.1
0.048	-34072.2
0.0481	-34072.7
0.0482	-34072.4
0.0483	-34072.2
0.0484	-34072.4
0.0485	-34072.5
0.0486	-34072.5
0.0487	-34071.8
0.0488	-34072.5
0.0489	-34072.3
0.049	-34072.7
0.0491	-34072.9
0.0492	-34072.4
0.0493	-34072.3
0.0494	-34072.7
0.0495	-34072.6
0.0496	-34072.6
0.0497	-34072.4
0.0498	-34072.6
0.0499	-34072.2
0.05	-34072.6
0.0501	-34072.3
0.0502	-34072.7
0.0503	-34072.5
0.0504	-34072.7
0.0505	-34072.5
0.0506	-34072.6
0.0507	-34072.6
0.0508	-34072.6
0.0509	-34072.2
0.051	-34072.2
0.0511	-34072.6
0.0512	-34072.4
0.0513	-34072.3
0.0514	-34072.7
0.0515	-34072.6
0.0516	-34072.4
0.0517	-34072.7
0.0518	-34072.3
0.0519	-34072.3
0.052	-34072.3
0.0521	-34072.3
0.0522	-34072.4
0.0523	-34072.4
0.0524	-34072.5
0.0525	-34072.5
0.0526	-34072.4
0.0527	-34072.6
0.0528	-34072.5
0.0529	-34072.5
0.053	-34072.5
0.0531	-34072.5
0.0532	-34072.6
0.0533	-34072.6
0.0534	-34072.6
0.0535	-34072.5
0.0536	-34072.3
0.0537	-34072.9
0.0538	-34072.8
0.0539	-34072.9
0.054	-34072.4
0.0541	-34072.7
0.0542	-34072.5
0.0543	-34072.7
0.0544	-34072.7
0.0545	-34072.5
0.0546	-34072.4
0.0547	-34072.6
0.0548	-34072.4
0.0549	-34072.8
0.055	-34072.6
0.0551	-34072.7
0.0552	-34072.4
0.0553	-34072.7
0.0554	-34072.7
0.0555	-34072.6
0.0556	-34072.4
0.0557	-34072.4
0.0558	-34072.4
0.0559	-34072.3
0.056	-34072.3
0.0561	-34072.5
0.0562	-34072.6
0.0563	-34072.3
0.0564	-34072
0.0565	-34072.3
0.0566	-34072.5
0.0567	-34072.2
0.0568	-34072.6
0.0569	-34072.7
0.057	-34072.5
0.0571	-34072.4
0.0572	-34072.5
0.0573	-34072
0.0574	-34072.5
0.0575	-34072.1
0.0576	-34072.1
0.0577	-34071.6
0.0578	-34072.5
0.0579	-34072.4
0.058	-34072.2
0.0581	-34072.5
0.0582	-34072.2
0.0583	-34072.3
0.0584	-34072.3
0.0585	-34072.3
0.0586	-34072.3
0.0587	-34072.3
0.0588	-34072
0.0589	-34072.5
0.059	-34072.2
0.0591	-34072.2
0.0592	-34072.2
0.0593	-34072.1
0.0594	-34072.1
0.0595	-34072.4
0.0596	-34072.6
0.0597	-34072.3
0.0598	-34072.4
0.0599	-34072.5
0.06	-34072.4
0.0601	-34072.1
0.0602	-34072.2
0.0603	-34072.4
0.0604	-34072
0.0605	-34072.4
0.0606	-34072.6
0.0607	-34072.4
0.0608	-34072.4
0.0609	-34072.6
0.061	-34072.3
0.0611	-34072.2
0.0612	-34072.6
0.0613	-34072.4
0.0614	-34072.4
0.0615	-34072.3
0.0616	-34072.4
0.0617	-34072.2
0.0618	-34072.6
0.0619	-34072.6
0.062	-34072.5
0.0621	-34072.7
0.0622	-34072.2
0.0623	-34072.5
0.0624	-34072.6
0.0625	-34072.6
0.0626	-34072.2
0.0627	-34072.5
0.0628	-34072.3
0.0629	-34072.5
0.063	-34072.5
0.0631	-34072.6
0.0632	-34072.3
0.0633	-34072.6
0.0634	-34073.2
0.0635	-34072.7
0.0636	-34072.4
0.0637	-34072.4
0.0638	-34072.2
0.0639	-34072.6
0.064	-34072.6
0.0641	-34072.6
0.0642	-34072.7
0.0643	-34072.8
0.0644	-34072.8
0.0645	-34072.6
0.0646	-34072.5
0.0647	-34072.7
0.0648	-34072.9
0.0649	-34072.7
0.065	-34072.3
0.0651	-34072.7
0.0652	-34072.3
0.0653	-34072.4
0.0654	-34072.6
0.0655	-34072.6
0.0656	-34072.5
0.0657	-34072.5
0.0658	-34072.4
0.0659	-34072.4
0.066	-34072.2
0.0661	-34072.5
0.0662	-34072.8
0.0663	-34072.6
0.0664	-34072.7
0.0665	-34072.4
0.0666	-34072.3
0.0667	-34072
0.0668	-34072.7
0.0669	-34072.4
0.067	-34072.4
0.0671	-34072.4
0.0672	-34072.4
0.0673	-34072.5
0.0674	-34072.5
0.0675	-34072.4
0.0676	-34072.3
0.0677	-34072.3
0.0678	-34072.7
0.0679	-34072.3
0.068	-34072.4
0.0681	-34072.3
0.0682	-34072.1
0.0683	-34072.5
0.0684	-34072.6
0.0685	-34072.1
0.0686	-34072.2
0.0687	-34072.4
0.0688	-34072
0.0689	-34072.3
0.069	-34072.2
0.0691	-34072.4
0.0692	-34072.5
0.0693	-34072.3
0.0694	-34072.1
0.0695	-34072.3
0.0696	-34072.3
0.0697	-34072.6
0.0698	-34072.2
0.0699	-34072.3
0.07	-34072.3
0.0701	-34072.3
0.0702	-34072.4
0.0703	-34072.7
0.0704	-34072.3
0.0705	-34072.3
0.0706	-34072.3
0.0707	-34072.2
0.0708	-34072.2
0.0709	-34072.7
0.071	-34072.7
0.0711	-34072.5
0.0712	-34072
0.0713	-34072.4
0.0714	-34072.3
0.0715	-34072.2
0.0716	-34072.4
0.0717	-34072.2
0.0718	-34072.7
0.0719	-34072.2
0.072	-34072.4
0.0721	-34072.1
0.0722	-34072.1
0.0723	-34072.2
0.0724	-34072.3
0.0725	-34072
0.0726	-34072.6
0.0727	-34072
0.0728	-34072.3
0.0729	-34072.4
0.073	-34072.3
0.0731	-34072.1
0.0732	-34072.2
0.0733	-34072.1
0.0734	-34072.1
0.0735	-34072.4
0.0736	-34072.6
0.0737	-34072.1
0.0738	-34072.7
0.0739	-34072.5
0.074	-34072.4
0.0741	-34072.3
0.0742	-34072.4
0.0743	-34072.8
0.0744	-34072.4
0.0745	-34072.3
0.0746	-34072.3
0.0747	-34072.5
0.0748	-34072.8
0.0749	-34072.4
0.075	-34072.8
0.0751	-34072.5
0.0752	-34072.4
0.0753	-34072.5
0.0754	-34072.1
0.0755	-34072.6
0.0756	-34072.2
0.0757	-34072.4
0.0758	-34072.4
0.0759	-34072.3
0.076	-34072.2
0.0761	-34072.1
0.0762	-34072.7
0.0763	-34072.4
0.0764	-34072.9
0.0765	-34072.4
0.0766	-34072.5
0.0767	-34072.7
0.0768	-34072.8
0.0769	-34072.8
0.077	-34072.4
0.0771	-34072.3
0.0772	-34072.2
0.0773	-34072.4
0.0774	-34072.9
0.0775	-34072.5
0.0776	-34072.7
0.0777	-34072.7
0.0778	-34073
0.0779	-34073.1
0.078	-34072.9
0.0781	-34072.9
0.0782	-34072.4
0.0783	-34072.4
0.0784	-34072.8
0.0785	-34072.8
0.0786	-34072.4
0.0787	-34072.9
0.0788	-34072.9
0.0789	-34072.7
0.079	-34072.7
0.0791	-34072.7
0.0792	-34072.9
0.0793	-34072.4
0.0794	-34072.9
0.0795	-34072.8
0.0796	-34072.9
0.0797	-34072.6
0.0798	-34073.1
0.0799	-34072.8
0.08	-34072.8
0.0801	-34072.9
0.0802	-34072.9
0.0803	-34073.2
0.0804	-34072.7
0.0805	-34072.7
0.0806	-34072.7
0.0807	-34072.8
0.0808	-34072.4
0.0809	-34072.8
0.081	-34072.8
0.0811	-34072.8
0.0812	-34072.6
0.0813	-34072.6
0.0814	-34073.2
0.0815	-34072.8
0.0816	-34073.2
0.0817	-34072.7
0.0818	-34072.7
0.0819	-34072.7
0.082	-34073
0.0821	-34073.2
0.0822	-34073
0.0823	-34073.1
0.0824	-34072.8
0.0825	-34073.1
0.0826	-34072.8
0.0827	-34073
0.0828	-34073
0.0829	-34072.9
0.083	-34072.6
0.0831	-34073.1
0.0832	-34072.8
0.0833	-34072.9
0.0834	-34073.1
0.0835	-34073.1
0.0836	-34073.2
0.0837	-34073
0.0838	-34073
0.0839	-34073.3
0.084	-34073.4
0.0841	-34073.1
0.0842	-34073.2
0.0843	-34073.4
0.0844	-34073
0.0845	-34073
0.0846	-34073.2
0.0847	-34073.6
0.0848	-34073.3
0.0849	-34073.2
0.085	-34073.3
0.0851	-34073.4
0.0852	-34072.8
0.0853	-34073.3
0.0854	-34073.7
0.0855	-34073.1
0.0856	-34073.2
0.0857	-34073.4
0.0858	-34073.4
0.0859	-34073.6
0.086	-34073.7
0.0861	-34073
0.0862	-34073.1
0.0863	-34073.6
0.0864	-34073.6
0.0865	-34073.8
0.0866	-34073.7
0.0867	-34073.3
0.0868	-34073.3
0.0869	-34073.4
0.087	-34073.4
0.0871	-34073.1
0.0872	-34073.1
0.0873	-34073.4
0.0874	-34073.3
0.0875	-34073.2
0.0876	-34073.3
0.0877	-34073.5
0.0878	-34073.4
0.0879	-34073.5
0.088	-34073.3
0.0881	-34073.2
0.0882	-34073.5
0.0883	-34073.2
0.0884	-34073.5
0.0885	-34073.3
0.0886	-34073.2
0.0887	-34073.3
0.0888	-34073.6
0.0889	-34073.3
0.089	-34073.6
0.0891	-34073.2
0.0892	-34073.3
0.0893	-34073
0.0894	-34073.2
0.0895	-34073.4
0.0896	-34073.3
0.0897	-34073.1
0.0898	-34073
0.0899	-34073.2
0.09	-34073.8
0.0901	-34073.5
0.0902	-34073.5
0.0903	-34073.4
0.0904	-34073.8
0.0905	-34073.3
0.0906	-34073.6
0.0907	-34072.9
0.0908	-34073.3
0.0909	-34073.3
0.091	-34073.5
0.0911	-34073.8
0.0912	-34073.3
0.0913	-34072.9
0.0914	-34073.3
0.0915	-34073.1
0.0916	-34073.7
0.0917	-34073.4
0.0918	-34073.4
0.0919	-34072.8
0.092	-34073.2
0.0921	-34073.2
0.0922	-34072.8
0.0923	-34073.3
0.0924	-34073.1
0.0925	-34072.9
0.0926	-34073.1
0.0927	-34073.2
0.0928	-34073.1
0.0929	-34073.5
0.093	-34072.9
0.0931	-34073.2
0.0932	-34073.2
0.0933	-34073.3
0.0934	-34073.1
0.0935	-34073.5
0.0936	-34073.1
0.0937	-34073.1
0.0938	-34073
0.0939	-34073
0.094	-34073.6
0.0941	-34073.4
0.0942	-34073.1
0.0943	-34073.1
0.0944	-34072.8
0.0945	-34073
0.0946	-34073.1
0.0947	-34073.4
0.0948	-34072.8
0.0949	-34073
0.095	-34073.3
0.0951	-34073.2
0.0952	-34073.2
0.0953	-34073.7
0.0954	-34073.5
0.0955	-34073.1
0.0956	-34073.2
0.0957	-34073.5
0.0958	-34072.9
0.0959	-34073.2
0.096	-34073.5
0.0961	-34073.5
0.0962	-34073.5
0.0963	-34073.4
0.0964	-34073.2
0.0965	-34073.5
0.0966	-34073.3
0.0967	-34073.1
0.0968	-34073.2
0.0969	-34073.2
0.097	-34073
0.0971	-34073.1
0.0972	-34073.2
0.0973	-34073.2
0.0974	-34072.8
0.0975	-34073.4
0.0976	-34072.9
0.0977	-34073.1
0.0978	-34073.1
0.0979	-34073.5
0.098	-34073.3
0.0981	-34073.5
0.0982	-34073.6
0.0983	-34073.4
0.0984	-34073.4
0.0985	-34073.5
0.0986	-34073.4
0.0987	-34073.2
0.0988	-34073.4
0.0989	-34073.2
0.099	-34073.1
0.0991	-34073.2
0.0992	-34073.6
0.0993	-34073.1
0.0994	-34073.2
0.0995	-34073.2
0.0996	-34073.4
0.0997	-34073.2
0.0998	-34073.1
0.0999	-34073.1
0.1	-34073.3
0.1001	-34073.3
0.1002	-34073.3
0.1003	-34073.3
0.1004	-34073.1
0.1005	-34072.9
0.1006	-34073.3
0.1007	-34073.3
0.1008	-34073.4
0.1009	-34073
0.101	-34073.4
0.1011	-34073.3
0.1012	-34073.6
0.1013	-34073.2
0.1014	-34073.4
0.1015	-34073.5
0.1016	-34073.7
0.1017	-34073.7
0.1018	-34073.3
0.1019	-34073.3
0.102	-34073.4
0.1021	-34073.9
0.1022	-34073.9
0.1023	-34073.4
0.1024	-34073.7
0.1025	-34073.6
0.1026	-34073.3
0.1027	-34073.5
0.1028	-34073.6
0.1029	-34073.3
0.103	-34073.4
0.1031	-34073.5
0.1032	-34073.8
0.1033	-34073.3
0.1034	-34073.4
0.1035	-34073.4
0.1036	-34073.6
0.1037	-34073.5
0.1038	-34073.4
0.1039	-34073.4
0.104	-34073.7
0.1041	-34073.7
0.1042	-34073.7
0.1043	-34073.4
0.1044	-34073.7
0.1045	-34073.4
0.1046	-34073.3
0.1047	-34073.8
0.1048	-34073.6
0.1049	-34073.9
0.105	-34073.8
0.1051	-34073.7
0.1052	-34073.6
0.1053	-34073.6
0.1054	-34073.6
0.1055	-34073.7
0.1056	-34073.9
0.1057	-34073.7
0.1058	-34073.6
0.1059	-34073.4
0.106	-34073.8
0.1061	-34073.5
0.1062	-34073.7
0.1063	-34073.6
0.1064	-34073.4
0.1065	-34073.7
0.1066	-34073.3
0.1067	-34073.5
0.1068	-34073.9
0.1069	-34073.6
0.107	-34073.6
0.1071	-34073.7
0.1072	-34073.5
0.1073	-34073.5
0.1074	-34074
0.1075	-34073.7
0.1076	-34074.2
0.1077	-34073.3
0.1078	-34073.7
0.1079	-34073.7
0.108	-34073.7
0.1081	-34073.4
0.1082	-34073.6
0.1083	-34073.5
0.1084	-34073.6
0.1085	-34073.8
0.1086	-34073.7
0.1087	-34073.7
0.1088	-34073.7
0.1089	-34073.8
0.109	-34073.8
0.1091	-34073.7
0.1092	-34073.6
0.1093	-34073.3
0.1094	-34073.5
0.1095	-34073.4
0.1096	-34073.2
0.1097	-34073.7
0.1098	-34073.6
0.1099	-34073.7
0.11	-34073.5
0.1101	-34073.4
0.1102	-34073.2
0.1103	-34073.6
0.1104	-34073.3
0.1105	-34073.4
0.1106	-34073.4
0.1107	-34073.3
0.1108	-34073.8
0.1109	-34073.6
0.111	-34073.7
0.1111	-34073.5
0.1112	-34073.6
0.1113	-34073.7
0.1114	-34073.5
0.1115	-34073.5
0.1116	-34073.7
0.1117	-34073.3
0.1118	-34073.4
0.1119	-34073.7
0.112	-34073.6
0.1121	-34073.7
0.1122	-34073.8
0.1123	-34073.7
0.1124	-34073.5
0.1125	-34073.6
0.1126	-34073.3
0.1127	-34073.8
0.1128	-34073.9
0.1129	-34073.4
0.113	-34073.9
0.1131	-34073.6
0.1132	-34073.4
0.1133	-34073.5
0.1134	-34074
0.1135	-34074
0.1136	-34074.1
0.1137	-34073.8
0.1138	-34073.8
0.1139	-34073.3
0.114	-34073.8
0.1141	-34073.5
0.1142	-34073.9
0.1143	-34073.6
0.1144	-34073.8
0.1145	-34073.3
0.1146	-34073.6
0.1147	-34073.8
0.1148	-34073.9
0.1149	-34073.8
0.115	-34074.1
0.1151	-34073.6
0.1152	-34073.3
0.1153	-34073.6
0.1154	-34073.7
0.1155	-34073.7
0.1156	-34074.1
0.1157	-34073.7
0.1158	-34073.7
0.1159	-34073.8
0.116	-34073.6
0.1161	-34073.7
0.1162	-34073.9
0.1163	-34073.8
0.1164	-34073.8
0.1165	-34073.9
0.1166	-34073.6
0.1167	-34073.5
0.1168	-34073.7
0.1169	-34073.5
0.117	-34073.4
0.1171	-34073.5
0.1172	-34073.8
0.1173	-34073.7
0.1174	-34073.5
0.1175	-34073.9
0.1176	-34073.2
0.1177	-34073.5
0.1178	-34073.6
0.1179	-34073.5
0.118	-34073.8
0.1181	-34073.8
0.1182	-34073.5
0.1183	-34073.9
0.1184	-34073.5
0.1185	-34073.3
0.1186	-34073.6
0.1187	-34073.8
0.1188	-34073.8
0.1189	-34073.9
0.119	-34073.5
0.1191	-34073.9
0.1192	-34073.8
0.1193	-34074
0.1194	-34073.7
0.1195	-34073.8
0.1196	-34073.8
0.1197	-34073.7
0.1198	-34073.6
0.1199	-34073.5
0.12	-34073.3
0.1201	-34073.2
0.1202	-34073.8
0.1203	-34073.3
0.1204	-34073.6
0.1205	-34073.5
0.1206	-34073.7
0.1207	-34073.5
0.1208	-34073.4
0.1209	-34073.7
0.121	-34073.8
0.1211	-34074
0.1212	-34073.6
0.1213	-34073.7
0.1214	-34073.9
0.1215	-34073.9
0.1216	-34073.8
0.1217	-34073.6
0.1218	-34073.4
0.1219	-34073.6
0.122	-34074
0.1221	-34074
0.1222	-34073.9
0.1223	-34073.8
0.1224	-34073.7
0.1225	-34073.9
0.1226	-34073.4
0.1227	-34073.7
0.1228	-34074.1
0.1229	-34073.9
0.123	-34073.9
0.1231	-34073.6
0.1232	-34073.9
0.1233	-34073.4
0.1234	-34073.8
0.1235	-34073.9
0.1236	-34073.8
0.1237	-34073.9
0.1238	-34073.6
0.1239	-34073.8
0.124	-34073.6
0.1241	-34073.7
0.1242	-34073.8
0.1243	-34073.9
0.1244	-34073.9
0.1245	-34073.6
0.1246	-34073.7
0.1247	-34073.7
0.1248	-34073.8
0.1249	-34073.3
0.125	-34073.7
0.1251	-34073.6
0.1252	-34073.6
0.1253	-34073.5
0.1254	-34073.9
0.1255	-34073.7
0.1256	-34073.7
0.1257	-34073.7
0.1258	-34073.7
0.1259	-34073.9
0.126	-34074.3
0.1261	-34073.8
0.1262	-34074
0.1263	-34074.1
0.1264	-34073.9
0.1265	-34074
0.1266	-34074.1
0.1267	-34073.8
0.1268	-34073.8
0.1269	-34073.3
0.127	-34074
0.1271	-34073.7
0.1272	-34073.7
0.1273	-34074
0.1274	-34073.5
0.1275	-34073.4
0.1276	-34073.6
0.1277	-34073.5
0.1278	-34074.2
0.1279	-34073.9
0.128	-34074.1
0.1281	-34073.8
0.1282	-34073.9
0.1283	-34074.1
0.1284	-34073.8
0.1285	-34073.8
0.1286	-34073.5
0.1287	-34073.9
0.1288	-34073.8
0.1289	-34074
0.129	-34073.4
0.1291	-34073.8
0.1292	-34073.9
0.1293	-34073.7
0.1294	-34073.5
0.1295	-34073.9
0.1296	-34073.5
0.1297	-34074.2
0.1298	-34074
0.1299	-34073.6
0.13	-34073.8
0.1301	-34073.9
0.1302	-34073.7
0.1303	-34073.6
0.1304	-34073.6
0.1305	-34073.5
0.1306	-34073.6
0.1307	-34073.6
0.1308	-34073.5
0.1309	-34073.5
0.131	-34073.6
0.1311	-34074
0.1312	-34073.8
0.1313	-34073.6
0.1314	-34073.4
0.1315	-34073.3
0.1316	-34073.4
0.1317	-34073.4
0.1318	-34073.4
0.1319	-34073.4
0.132	-34073.6
0.1321	-34073.5
0.1322	-34073.7
0.1323	-34073.5
0.1324	-34073.8
0.1325	-34073.9
0.1326	-34073.9
0.1327	-34073.6
0.1328	-34073.4
0.1329	-34073.5
0.133	-34073.7
0.1331	-34073.4
0.1332	-34073.6
0.1333	-34073.4
0.1334	-34073.4
0.1335	-34073.5
0.1336	-34073.6
0.1337	-34073.7
0.1338	-34073.7
0.1339	-34074
0.134	-34073.5
0.1341	-34073.8
0.1342	-34073.7
0.1343	-34073.8
0.1344	-34073.5
0.1345	-34074.1
0.1346	-34073.7
0.1347	-34073.6
0.1348	-34073.5
0.1349	-34073.6
0.135	-34073.9
0.1351	-34073.6
0.1352	-34073.5
0.1353	-34073.6
0.1354	-34073.9
0.1355	-34073.7
0.1356	-34073.7
0.1357	-34074.1
0.1358	-34074
0.1359	-34073.9
0.136	-34073.7
0.1361	-34073.4
0.1362	-34073.7
0.1363	-34073.4
0.1364	-34073.9
0.1365	-34073.1
0.1366	-34073.5
0.1367	-34073.5
0.1368	-34073.5
0.1369	-34073.6
0.137	-34073.6
0.1371	-34073.8
0.1372	-34073.5
0.1373	-34073.7
0.1374	-34073.6
0.1375	-34073.6
0.1376	-34073.7
0.1377	-34073.7
0.1378	-34073.6
0.1379	-34073.5
0.138	-34073.4
0.1381	-34073.7
0.1382	-34073.8
0.1383	-34073.6
0.1384	-34073.5
0.1385	-34073.6
0.1386	-34073.7
0.1387	-34073.4
0.1388	-34073.4
0.1389	-34073.7
0.139	-34073.7
0.1391	-34073.7
0.1392	-34073.9
0.1393	-34073.8
0.1394	-34073.9
0.1395	-34074
0.1396	-34073.8
0.1397	-34073.9
0.1398	-34073.6
0.1399	-34074.1
0.14	-34074.3
0.1401	-34073.6
0.1402	-34073.9
0.1403	-34074.3
0.1404	-34074.3
0.1405	-34074.1
0.1406	-34074.1
0.1407	-34074.3
0.1408	-34074.4
0.1409	-34074.3
0.141	-34074.2
0.1411	-34074.5
0.1412	-34074.1
0.1413	-34073.9
0.1414	-34073.6
0.1415	-34073.5
0.1416	-34073.7
0.1417	-34073.8
0.1418	-34073.8
0.1419	-34073.7
0.142	-34074.3
0.1421	-34073.9
0.1422	-34074.1
0.1423	-34074.1
0.1424	-34073.8
0.1425	-34073.9
0.1426	-34074.3
0.1427	-34074.2
0.1428	-34073.8
0.1429	-34073.8
0.143	-34073.8
0.1431	-34073.7
0.1432	-34073.7
0.1433	-34073.5
0.1434	-34073.7
0.1435	-34074
0.1436	-34073.7
0.1437	-34073.6
0.1438	-34073.8
0.1439	-34073.5
0.144	-34073.7
0.1441	-34073.2
0.1442	-34073.2
0.1443	-34073.9
0.1444	-34073.7
0.1445	-34073.5
0.1446	-34073.4
0.1447	-34073.5
0.1448	-34073.9
0.1449	-34073.9
0.145	-34073.9
0.1451	-34073.9
0.1452	-34073.6
0.1453	-34073.8
0.1454	-34073.8
0.1455	-34074
0.1456	-34073.4
0.1457	-34073.5
0.1458	-34073.4
0.1459	-34073.3
0.146	-34073.3
0.1461	-34073.5
0.1462	-34073.7
0.1463	-34073.8
0.1464	-34073.4
0.1465	-34073.4
0.1466	-34073.7
0.1467	-34073.9
0.1468	-34073.7
0.1469	-34073.7
0.147	-34073.4
0.1471	-34073.6
0.1472	-34073.8
0.1473	-34073.3
0.1474	-34073.3
0.1475	-34073.8
0.1476	-34073.4
0.1477	-34073.5
0.1478	-34073.4
0.1479	-34073.5
0.148	-34073.7
0.1481	-34073.6
0.1482	-34073.5
0.1483	-34073.3
0.1484	-34073.4
0.1485	-34073.5
0.1486	-34073.7
0.1487	-34073.5
0.1488	-34073.5
0.1489	-34073.3
0.149	-34073.6
0.1491	-34073.4
0.1492	-34073.6
0.1493	-34073.6
0.1494	-34073.8
0.1495	-34074
0.1496	-34073.6
0.1497	-34073.8
0.1498	-34073.9
0.1499	-34073.8
0.15	-34073.7
0.1501	-34074
0.1502	-34073.7
0.1503	-34074
0.1504	-34074.1
0.1505	-34073.6
0.1506	-34073.7
0.1507	-34073.5
0.1508	-34074.1
0.1509	-34073.9
0.151	-34073.7
0.1511	-34074.1
0.1512	-34074
0.1513	-34073.7
0.1514	-34074.1
0.1515	-34073.9
0.1516	-34074.3
0.1517	-34074
0.1518	-34073.8
0.1519	-34073.9
0.152	-34073.7
0.1521	-34074
0.1522	-34073.3
0.1523	-34074
0.1524	-34074
0.1525	-34073.6
0.1526	-34073.7
0.1527	-34074.2
0.1528	-34074.4
0.1529	-34073.9
0.153	-34074.1
0.1531	-34074
0.1532	-34073.9
0.1533	-34074.1
0.1534	-34074
0.1535	-34074.1
0.1536	-34074
0.1537	-34074
0.1538	-34073.8
0.1539	-34073.6
0.154	-34073.7
0.1541	-34073.8
0.1542	-34073.7
0.1543	-34073.5
0.1544	-34074.2
0.1545	-34073.6
0.1546	-34073.7
0.1547	-34074.1
0.1548	-34073.7
0.1549	-34074
0.155	-34073.8
0.1551	-34074
0.1552	-34073.9
0.1553	-34073.8
0.1554	-34074.1
0.1555	-34074.4
0.1556	-34074.2
0.1557	-34074
0.1558	-34074.1
0.1559	-34073.8
0.156	-34074
0.1561	-34074.2
0.1562	-34074.2
0.1563	-34074.3
0.1564	-34074.2
0.1565	-34074.4
0.1566	-34074.1
0.1567	-34074.4
0.1568	-34074
0.1569	-34074.2
0.157	-34074.4
0.1571	-34074.1
0.1572	-34074.3
0.1573	-34074.4
0.1574	-34074.3
0.1575	-34074.3
0.1576	-34074.3
0.1577	-34074.3
0.1578	-34074.4
0.1579	-34074.4
0.158	-34074.5
0.1581	-34075
0.1582	-34074.4
0.1583	-34073.9
0.1584	-34074.4
0.1585	-34074.6
0.1586	-34074.4
0.1587	-34074.2
0.1588	-34074.3
0.1589	-34074.3
0.159	-34074.4
0.1591	-34074.4
0.1592	-34074.8
0.1593	-34074.9
0.1594	-34074.5
0.1595	-34074.6
0.1596	-34074.4
0.1597	-34074.4
0.1598	-34074.3
0.1599	-34074.2
0.16	-34074.6
0.1601	-34074.5
0.1602	-34074.7
0.1603	-34074.2
0.1604	-34074.3
0.1605	-34074.1
0.1606	-34074.3
0.1607	-34074
0.1608	-34074.5
0.1609	-34074.2
0.161	-34074.3
0.1611	-34074.4
0.1612	-34074.4
0.1613	-34074.2
0.1614	-34074
0.1615	-34074.2
0.1616	-34074.2
0.1617	-34074.4
0.1618	-34074.5
0.1619	-34074.4
0.162	-34074.2
0.1621	-34073.9
0.1622	-34074.6
0.1623	-34074.3
0.1624	-34074.6
0.1625	-34074.4
0.1626	-34074.4
0.1627	-34073.9
0.1628	-34074.3
0.1629	-34074.3
0.163	-34074.8
0.1631	-34074
0.1632	-34074.3
0.1633	-34074.4
0.1634	-34074.5
0.1635	-34074.6
0.1636	-34074.5
0.1637	-34074.3
0.1638	-34074.1
0.1639	-34074.5
0.164	-34074.2
0.1641	-34074.4
0.1642	-34073.8
0.1643	-34074.2
0.1644	-34074.4
0.1645	-34074
0.1646	-34074.2
0.1647	-34074.2
0.1648	-34074.3
0.1649	-34074.1
0.165	-34074.2
0.1651	-34074.4
0.1652	-34074.3
0.1653	-34074.5
0.1654	-34074.3
0.1655	-34074.5
0.1656	-34074.5
0.1657	-34074.2
0.1658	-34074.3
0.1659	-34074.4
0.166	-34074
0.1661	-34074.5
0.1662	-34074.5
0.1663	-34074.7
0.1664	-34074.8
0.1665	-34074.7
0.1666	-34074.5
0.1667	-34074.6
0.1668	-34074.7
0.1669	-34074.6
0.167	-34074.8
0.1671	-34074.7
0.1672	-34075
0.1673	-34074.9
0.1674	-34075
0.1675	-34074.8
0.1676	-34074.9
0.1677	-34074.9
0.1678	-34074.8
0.1679	-34075.1
0.168	-34074.7
0.1681	-34074.7
0.1682	-34074.9
0.1683	-34074.9
0.1684	-34074.8
0.1685	-34075
0.1686	-34074.8
0.1687	-34074.7
0.1688	-34074.7
0.1689	-34074.8
0.169	-34075.3
0.1691	-34075.1
0.1692	-34074.8
0.1693	-34075.3
0.1694	-34075.2
0.1695	-34074.8
0.1696	-34075.1
0.1697	-34075
0.1698	-34074.7
0.1699	-34075
0.17	-34075
0.1701	-34074.8
0.1702	-34074.7
0.1703	-34074.5
0.1704	-34074.8
0.1705	-34074.5
0.1706	-34075
0.1707	-34075.3
0.1708	-34074.9
0.1709	-34074.9
0.171	-34075.3
0.1711	-34075.1
0.1712	-34075.4
0.1713	-34075
0.1714	-34075
0.1715	-34075.1
0.1716	-34074.8
0.1717	-34075.2
0.1718	-34074.9
0.1719	-34074.7
0.172	-34074.7
0.1721	-34074.9
0.1722	-34074.9
0.1723	-34075.4
0.1724	-34075.1
0.1725	-34075
0.1726	-34074.9
0.1727	-34075
0.1728	-34074.8
0.1729	-34074.9
0.173	-34075.4
0.1731	-34075.1
0.1732	-34075.2
0.1733	-34075.3
0.1734	-34074.9
0.1735	-34075
0.1736	-34075
0.1737	-34074.9
0.1738	-34074.8
0.1739	-34075.1
0.174	-34075
0.1741	-34075.1
0.1742	-34075
0.1743	-34075
0.1744	-34075.1
0.1745	-34075.1
0.1746	-34075
0.1747	-34074.9
0.1748	-34074.9
0.1749	-34074.8
0.175	-34075.3
0.1751	-34075.1
0.1752	-34075.1
0.1753	-34075.2
0.1754	-34075.1
0.1755	-34074.6
0.1756	-34074.9
0.1757	-34074.9
0.1758	-34074.9
0.1759	-34075.1
0.176	-34074.9
0.1761	-34075
0.1762	-34075
0.1763	-34075.1
0.1764	-34074.9
0.1765	-34074.9
0.1766	-34075
0.1767	-34074.9
0.1768	-34074.8
0.1769	-34074.7
0.177	-34074.8
0.1771	-34074.8
0.1772	-34075.2
0.1773	-34075
0.1774	-34075
0.1775	-34074.6
0.1776	-34074.9
0.1777	-34075.1
0.1778	-34074.9
0.1779	-34075
0.178	-34075.1
0.1781	-34075.2
0.1782	-34075.1
0.1783	-34075
0.1784	-34075
0.1785	-34074.9
0.1786	-34074.9
0.1787	-34074.9
0.1788	-34075.4
0.1789	-34075.4
0.179	-34074.9
0.1791	-34075.2
0.1792	-34074.9
0.1793	-34075.1
0.1794	-34075.2
0.1795	-34075.1
0.1796	-34074.8
0.1797	-34074.9
0.1798	-34075
0.1799	-34074.8
0.18	-34075
0.1801	-34075.2
0.1802	-34074.9
0.1803	-34075.3
0.1804	-34075.2
0.1805	-34075.4
0.1806	-34075.2
0.1807	-34075
0.1808	-34075.2
0.1809	-34075.2
0.181	-34074.7
0.1811	-34074.8
0.1812	-34075
0.1813	-34075.2
0.1814	-34075.4
0.1815	-34074.9
0.1816	-34075
0.1817	-34075.2
0.1818	-34074.9
0.1819	-34074.7
0.182	-34074.9
0.1821	-34074.8
0.1822	-34074.6
0.1823	-34074.5
0.1824	-34075.2
0.1825	-34075.1
0.1826	-34075.4
0.1827	-34074.9
0.1828	-34075.2
0.1829	-34075.3
0.183	-34075
0.1831	-34075
0.1832	-34074.8
0.1833	-34074.9
0.1834	-34075.1
0.1835	-34074.8
0.1836	-34074.7
0.1837	-34074.9
0.1838	-34074.9
0.1839	-34074.9
0.184	-34074.8
0.1841	-34074.8
0.1842	-34074.8
0.1843	-34075.1
0.1844	-34075.3
0.1845	-34075.1
0.1846	-34075
0.1847	-34074.7
0.1848	-34075
0.1849	-34074.7
0.185	-34075.1
0.1851	-34075
0.1852	-34075
0.1853	-34075.1
0.1854	-34075.2
0.1855	-34075.1
0.1856	-34075.2
0.1857	-34075.3
0.1858	-34075.4
0.1859	-34075
0.186	-34074.9
0.1861	-34075.2
0.1862	-34075
0.1863	-34075
0.1864	-34075
0.1865	-34075.4
0.1866	-34075
0.1867	-34074.9
0.1868	-34075
0.1869	-34075
0.187	-34075.2
0.1871	-34074.8
0.1872	-34075
0.1873	-34075.3
0.1874	-34075.1
0.1875	-34075
0.1876	-34075.2
0.1877	-34075
0.1878	-34074.9
0.1879	-34074.5
0.188	-34075.1
0.1881	-34075
0.1882	-34075
0.1883	-34075.2
0.1884	-34075.3
0.1885	-34075.1
0.1886	-34075
0.1887	-34075
0.1888	-34075.4
0.1889	-34075.4
0.189	-34075.1
0.1891	-34075.2
0.1892	-34075.2
0.1893	-34075.4
0.1894	-34075.2
0.1895	-34075
0.1896	-34075
0.1897	-34074.9
0.1898	-34074.9
0.1899	-34075.2
0.19	-34075.1
0.1901	-34075.5
0.1902	-34075.3
0.1903	-34075.3
0.1904	-34075.2
0.1905	-34075
0.1906	-34075
0.1907	-34075
0.1908	-34075.1
0.1909	-34075
0.191	-34075.3
0.1911	-34075.2
0.1912	-34075.1
0.1913	-34075.4
0.1914	-34075
0.1915	-34074.8
0.1916	-34075.2
0.1917	-34075.2
0.1918	-34075
0.1919	-34074.8
0.192	-34075.3
0.1921	-34074.9
0.1922	-34075
0.1923	-34074.9
0.1924	-34075
0.1925	-34075
0.1926	-34075.2
0.1927	-34074.7
0.1928	-34075.1
0.1929	-34075
0.193	-34075.4
0.1931	-34075.5
0.1932	-34075.4
0.1933	-34075.1
0.1934	-34075.2
0.1935	-34075
0.1936	-34075.5
0.1937	-34075
0.1938	-34075.1
0.1939	-34075.4
0.194	-34075
0.1941	-34075.5
0.1942	-34074.9
0.1943	-34075.5
0.1944	-34075.1
0.1945	-34075.3
0.1946	-34075.6
0.1947	-34075.4
0.1948	-34075.4
0.1949	-34075.6
0.195	-34075.2
0.1951	-34075.3
0.1952	-34075.2
0.1953	-34074.8
0.1954	-34075.4
0.1955	-34075.5
0.1956	-34075.5
0.1957	-34075.6
0.1958	-34075.5
0.1959	-34075.7
0.196	-34075.5
0.1961	-34075.1
0.1962	-34075.2
0.1963	-34075.3
0.1964	-34075.3
0.1965	-34075.6
0.1966	-34075.3
0.1967	-34075.4
0.1968	-34075.4
0.1969	-34075.3
0.197	-34075.4
0.1971	-34075.3
0.1972	-34075.3
0.1973	-34075.5
0.1974	-34075.3
0.1975	-34075.6
0.1976	-34075.3
0.1977	-34075.3
0.1978	-34075.5
0.1979	-34075.6
0.198	-34075.6
0.1981	-34075.2
0.1982	-34075.4
0.1983	-34075.6
0.1984	-34075.4
0.1985	-34075.7
0.1986	-34075.7
0.1987	-34075.5
0.1988	-34075.3
0.1989	-34075.4
0.199	-34075.5
0.1991	-34075.5
0.1992	-34075.6
0.1993	-34075.7
0.1994	-34075.7
0.1995	-34075.6
0.1996	-34075.6
0.1997	-34075.4
0.1998	-34075.6
0.1999	-34075.8
[truncated: 8,001 more rows]
